# Supplementary material for: Online images amplify gender bias
Source: Nature. 2024 Feb 14;626(8001):1049–55. doi: 10.1038/s41586-024-07068-x (PMC10901730; doi:10.1038/s41586-024-07068-x)
Supplement: Supplementary file 4 — Source Data Fig. 1 [file 41586_2024_7068_MOESM4_ESM.xlsx]

## Sheet: fig1A
Img.Gender.Parity.Bin	cilow	cihi	GoogleNews.300D.Gender.Norm	Img.Gender.Parity
1	-0.311895	-0.240294	-0.276095	-0.715679
2	-0.187129	-0.119363	-0.153246	-0.354633
3	-0.0787562	-0.0229337	-0.050845	-0.162461
4	-0.0229987	0.0282205	0.00261086	-0.0162572
5	0.0362074	0.0824301	0.0593188	0.117953
6	0.0727104	0.1226	0.097655	0.240411
7	0.0842703	0.13793	0.1111	0.357704
8	0.111152	0.15804	0.134596	0.481721
9	0.174924	0.224172	0.199548	0.618431
10	0.173069	0.224412	0.198741	0.848457

## Sheet: fig1B
Social.Category	searchDEMO	fig1b_cond	fig1b_measure	fig1b_gender_assoc	figb_combo_cond
abandoned infant	None	Female_x000D_ Categories	Text	-0.243848	Female_x000D_ Categories_Text
abandoned person	None	Female_x000D_ Categories	Text	-0.00338168	Female_x000D_ Categories_Text
abolitionist	None	Female_x000D_ Categories	Text	-0.0667772	Female_x000D_ Categories_Text
abortionist	None	Female_x000D_ Categories	Text	-0.227426	Female_x000D_ Categories_Text
abstract artist	None	Female_x000D_ Categories	Text	-0.235315	Female_x000D_ Categories_Text
academic	None	Female_x000D_ Categories	Text	-0.122955	Female_x000D_ Categories_Text
academic administrator	None	Female_x000D_ Categories	Text	-0.216543	Female_x000D_ Categories_Text
account executive	None	Female_x000D_ Categories	Text	-0.143662	Female_x000D_ Categories_Text
account representative	None	Female_x000D_ Categories	Text	-0.178784	Female_x000D_ Categories_Text
accountant	None	Female_x000D_ Categories	Text	-0.0591343	Female_x000D_ Categories_Text
active citizen	None	Female_x000D_ Categories	Text	-0.0717886	Female_x000D_ Categories_Text
activist	None	Female_x000D_ Categories	Text	-0.26178	Female_x000D_ Categories_Text
actress	None	Female_x000D_ Categories	Text	-0.857256	Female_x000D_ Categories_Text
administrative official	None	Female_x000D_ Categories	Text	-0.0586787	Female_x000D_ Categories_Text
administrator	None	Female_x000D_ Categories	Text	-0.201492	Female_x000D_ Categories_Text
adolescent	None	Female_x000D_ Categories	Text	-0.180962	Female_x000D_ Categories_Text
adult	None	Female_x000D_ Categories	Text	-0.239319	Female_x000D_ Categories_Text
adult female	None	Female_x000D_ Categories	Text	-0.624098	Female_x000D_ Categories_Text
adult male	None	Female_x000D_ Categories	Text	-0.207912	Female_x000D_ Categories_Text
adulterer	None	Female_x000D_ Categories	Text	-0.532273	Female_x000D_ Categories_Text
adulterer	None	Female_x000D_ Categories	Text	-0.532273	Female_x000D_ Categories_Text
advertiser	None	Female_x000D_ Categories	Text	-0.086887	Female_x000D_ Categories_Text
advisee	None	Female_x000D_ Categories	Text	-0.0620286	Female_x000D_ Categories_Text
advocate	None	Female_x000D_ Categories	Text	-0.234689	Female_x000D_ Categories_Text
advocator	None	Female_x000D_ Categories	Text	-0.237867	Female_x000D_ Categories_Text
aerialist	None	Female_x000D_ Categories	Text	-0.331486	Female_x000D_ Categories_Text
air hostess	None	Female_x000D_ Categories	Text	-0.541691	Female_x000D_ Categories_Text
air traveler	None	Female_x000D_ Categories	Text	-0.153664	Female_x000D_ Categories_Text
airhead	None	Female_x000D_ Categories	Text	-0.561607	Female_x000D_ Categories_Text
airman	None	Female_x000D_ Categories	Text	-0.0309602	Female_x000D_ Categories_Text
alto saxophonist	None	Female_x000D_ Categories	Text	-0.0841417	Female_x000D_ Categories_Text
ambassador	None	Female_x000D_ Categories	Text	-0.0645638	Female_x000D_ Categories_Text
amputee	None	Female_x000D_ Categories	Text	-0.150012	Female_x000D_ Categories_Text
anchorperson	None	Female_x000D_ Categories	Text	-0.201786	Female_x000D_ Categories_Text
angel	None	Female_x000D_ Categories	Text	-0.116737	Female_x000D_ Categories_Text
anglican	None	Female_x000D_ Categories	Text	-0.0460091	Female_x000D_ Categories_Text
angolan	None	Female_x000D_ Categories	Text	-0.00967808	Female_x000D_ Categories_Text
animal scientist	None	Female_x000D_ Categories	Text	-0.132417	Female_x000D_ Categories_Text
animal stuffer	None	Female_x000D_ Categories	Text	-0.0711026	Female_x000D_ Categories_Text
anorexic	None	Female_x000D_ Categories	Text	-0.549829	Female_x000D_ Categories_Text
anthropologist	None	Female_x000D_ Categories	Text	-0.247202	Female_x000D_ Categories_Text
antifeminist	None	Female_x000D_ Categories	Text	-0.434031	Female_x000D_ Categories_Text
apothecary	None	Female_x000D_ Categories	Text	-0.120369	Female_x000D_ Categories_Text
applicant	None	Female_x000D_ Categories	Text	-0.185283	Female_x000D_ Categories_Text
applied scientist	None	Female_x000D_ Categories	Text	-0.0822023	Female_x000D_ Categories_Text
appraiser	None	Female_x000D_ Categories	Text	-0.0832293	Female_x000D_ Categories_Text
aquanaut	None	Female_x000D_ Categories	Text	-0.0700255	Female_x000D_ Categories_Text
archaeologist	None	Female_x000D_ Categories	Text	-0.0781696	Female_x000D_ Categories_Text
archeologist	None	Female_x000D_ Categories	Text	-0.131874	Female_x000D_ Categories_Text
archer	None	Female_x000D_ Categories	Text	-0.0300999	Female_x000D_ Categories_Text
archivist	None	Female_x000D_ Categories	Text	-0.145652	Female_x000D_ Categories_Text
aristocrat	None	Female_x000D_ Categories	Text	-0.115143	Female_x000D_ Categories_Text
art critic	None	Female_x000D_ Categories	Text	-0.0666493	Female_x000D_ Categories_Text
art director	None	Female_x000D_ Categories	Text	-0.187547	Female_x000D_ Categories_Text
art editor	None	Female_x000D_ Categories	Text	-0.184627	Female_x000D_ Categories_Text
art student	None	Female_x000D_ Categories	Text	-0.321932	Female_x000D_ Categories_Text
art teacher	None	Female_x000D_ Categories	Text	-0.284648	Female_x000D_ Categories_Text
artisan	None	Female_x000D_ Categories	Text	-0.163793	Female_x000D_ Categories_Text
artist	None	Female_x000D_ Categories	Text	-0.186115	Female_x000D_ Categories_Text
artiste	None	Female_x000D_ Categories	Text	-0.228892	Female_x000D_ Categories_Text
assaulter	None	Female_x000D_ Categories	Text	-0.00456084	Female_x000D_ Categories_Text
assemblywoman	None	Female_x000D_ Categories	Text	-0.714673	Female_x000D_ Categories_Text
assistant professor	None	Female_x000D_ Categories	Text	-0.0751777	Female_x000D_ Categories_Text
associate professor	None	Female_x000D_ Categories	Text	-0.0890822	Female_x000D_ Categories_Text
astrologer	None	Female_x000D_ Categories	Text	-0.177512	Female_x000D_ Categories_Text
astrologist	None	Female_x000D_ Categories	Text	-0.362099	Female_x000D_ Categories_Text
astronaut	None	Female_x000D_ Categories	Text	-0.235334	Female_x000D_ Categories_Text
attendee	None	Female_x000D_ Categories	Text	-0.266769	Female_x000D_ Categories_Text
attorney	None	Female_x000D_ Categories	Text	-0.0588912	Female_x000D_ Categories_Text
auditor	None	Female_x000D_ Categories	Text	-0.135271	Female_x000D_ Categories_Text
aunt	None	Female_x000D_ Categories	Text	-0.392493	Female_x000D_ Categories_Text
auntie	None	Female_x000D_ Categories	Text	-0.411218	Female_x000D_ Categories_Text
aunty	None	Female_x000D_ Categories	Text	-0.348622	Female_x000D_ Categories_Text
author	None	Female_x000D_ Categories	Text	-0.205825	Female_x000D_ Categories_Text
authoress	None	Female_x000D_ Categories	Text	-0.518617	Female_x000D_ Categories_Text
autobiographer	None	Female_x000D_ Categories	Text	-0.0493951	Female_x000D_ Categories_Text
babe	None	Female_x000D_ Categories	Text	-0.461519	Female_x000D_ Categories_Text
baby	None	Female_x000D_ Categories	Text	-0.403676	Female_x000D_ Categories_Text
baby boomer	None	Female_x000D_ Categories	Text	-0.370629	Female_x000D_ Categories_Text
baby doctor	None	Female_x000D_ Categories	Text	-0.236754	Female_x000D_ Categories_Text
baby farmer	None	Female_x000D_ Categories	Text	-0.163301	Female_x000D_ Categories_Text
babysitter	None	Female_x000D_ Categories	Text	-0.288003	Female_x000D_ Categories_Text
bachelor	None	Female_x000D_ Categories	Text	-0.045782	Female_x000D_ Categories_Text
bachelorette	None	Female_x000D_ Categories	Text	-0.6181	Female_x000D_ Categories_Text
backpacker	None	Female_x000D_ Categories	Text	-0.119609	Female_x000D_ Categories_Text
bacteriologist	None	Female_x000D_ Categories	Text	-0.0478385	Female_x000D_ Categories_Text
bag lady	None	Female_x000D_ Categories	Text	-0.491548	Female_x000D_ Categories_Text
bailee	None	Female_x000D_ Categories	Text	-0.0653597	Female_x000D_ Categories_Text
bailiff	None	Female_x000D_ Categories	Text	-0.0678146	Female_x000D_ Categories_Text
bailor	None	Female_x000D_ Categories	Text	-0.125705	Female_x000D_ Categories_Text
bairn	None	Female_x000D_ Categories	Text	-0.263659	Female_x000D_ Categories_Text
baker	None	Female_x000D_ Categories	Text	-0.163723	Female_x000D_ Categories_Text
balladeer	None	Female_x000D_ Categories	Text	-0.0438285	Female_x000D_ Categories_Text
ballerina	None	Female_x000D_ Categories	Text	-0.629107	Female_x000D_ Categories_Text
ballet dancer	None	Female_x000D_ Categories	Text	-0.505093	Female_x000D_ Categories_Text
ballet master	None	Female_x000D_ Categories	Text	-0.195925	Female_x000D_ Categories_Text
ballet mistress	None	Female_x000D_ Categories	Text	-0.500712	Female_x000D_ Categories_Text
balletomane	None	Female_x000D_ Categories	Text	-0.272982	Female_x000D_ Categories_Text
bank clerk	None	Female_x000D_ Categories	Text	-0.233741	Female_x000D_ Categories_Text
bank examiner	None	Female_x000D_ Categories	Text	-0.107337	Female_x000D_ Categories_Text
barkeeper	None	Female_x000D_ Categories	Text	-0.112969	Female_x000D_ Categories_Text
barmaid	None	Female_x000D_ Categories	Text	-0.641166	Female_x000D_ Categories_Text
baroness	None	Female_x000D_ Categories	Text	-0.575148	Female_x000D_ Categories_Text
barrister	None	Female_x000D_ Categories	Text	-0.0118829	Female_x000D_ Categories_Text
bartender	None	Female_x000D_ Categories	Text	-0.0748815	Female_x000D_ Categories_Text
basket maker	None	Female_x000D_ Categories	Text	-0.0485094	Female_x000D_ Categories_Text
basketmaker	None	Female_x000D_ Categories	Text	-0.503876	Female_x000D_ Categories_Text
bassoonist	None	Female_x000D_ Categories	Text	-0.128665	Female_x000D_ Categories_Text
baton twirler	None	Female_x000D_ Categories	Text	-0.138636	Female_x000D_ Categories_Text
beautician	None	Female_x000D_ Categories	Text	-0.818971	Female_x000D_ Categories_Text
beauty consultant	None	Female_x000D_ Categories	Text	-0.385899	Female_x000D_ Categories_Text
beginner	None	Female_x000D_ Categories	Text	-0.039131	Female_x000D_ Categories_Text
behaviorist	None	Female_x000D_ Categories	Text	-0.190471	Female_x000D_ Categories_Text
belly dancer	None	Female_x000D_ Categories	Text	-0.361492	Female_x000D_ Categories_Text
benefactress	None	Female_x000D_ Categories	Text	-0.590836	Female_x000D_ Categories_Text
bereaved person	None	Female_x000D_ Categories	Text	-0.0609701	Female_x000D_ Categories_Text
bestower	None	Female_x000D_ Categories	Text	-0.168095	Female_x000D_ Categories_Text
betrothed	None	Female_x000D_ Categories	Text	-0.215896	Female_x000D_ Categories_Text
bibliographer	None	Female_x000D_ Categories	Text	-0.320306	Female_x000D_ Categories_Text
bibliophile	None	Female_x000D_ Categories	Text	-0.11834	Female_x000D_ Categories_Text
bicyclist	None	Female_x000D_ Categories	Text	-0.0761475	Female_x000D_ Categories_Text
bidder	None	Female_x000D_ Categories	Text	-0.0588521	Female_x000D_ Categories_Text
big sister	None	Female_x000D_ Categories	Text	-0.273412	Female_x000D_ Categories_Text
bigamist	None	Female_x000D_ Categories	Text	-0.158714	Female_x000D_ Categories_Text
bilingual	None	Female_x000D_ Categories	Text	-0.389558	Female_x000D_ Categories_Text
bimbo	None	Female_x000D_ Categories	Text	-0.624876	Female_x000D_ Categories_Text
binger	None	Female_x000D_ Categories	Text	-0.0324675	Female_x000D_ Categories_Text
biochemist	None	Female_x000D_ Categories	Text	-0.0437523	Female_x000D_ Categories_Text
biologist	None	Female_x000D_ Categories	Text	-0.016817	Female_x000D_ Categories_Text
birthing coach	None	Female_x000D_ Categories	Text	-0.130902	Female_x000D_ Categories_Text
bisexual person	None	Female_x000D_ Categories	Text	-0.24025	Female_x000D_ Categories_Text
bitch	None	Female_x000D_ Categories	Text	-0.362864	Female_x000D_ Categories_Text
blackmailer	None	Female_x000D_ Categories	Text	-0.0774692	Female_x000D_ Categories_Text
blogger	None	Female_x000D_ Categories	Text	-0.111849	Female_x000D_ Categories_Text
blood donor	None	Female_x000D_ Categories	Text	-0.0579077	Female_x000D_ Categories_Text
blue baby	None	Female_x000D_ Categories	Text	-0.200976	Female_x000D_ Categories_Text
board member	None	Female_x000D_ Categories	Text	-0.0142766	Female_x000D_ Categories_Text
bohemian	None	Female_x000D_ Categories	Text	-0.267645	Female_x000D_ Categories_Text
bondholder	None	Female_x000D_ Categories	Text	-0.025913	Female_x000D_ Categories_Text
book seller	None	Female_x000D_ Categories	Text	-0.197521	Female_x000D_ Categories_Text
bookbinder	None	Female_x000D_ Categories	Text	-0.121305	Female_x000D_ Categories_Text
booker	None	Female_x000D_ Categories	Text	-0.178193	Female_x000D_ Categories_Text
booking clerk	None	Female_x000D_ Categories	Text	-0.125759	Female_x000D_ Categories_Text
bookkeeper	None	Female_x000D_ Categories	Text	-0.486107	Female_x000D_ Categories_Text
booklover	None	Female_x000D_ Categories	Text	-0.221263	Female_x000D_ Categories_Text
bookseller	None	Female_x000D_ Categories	Text	-0.294708	Female_x000D_ Categories_Text
boomer	None	Female_x000D_ Categories	Text	-0.172459	Female_x000D_ Categories_Text
borrower	None	Female_x000D_ Categories	Text	-0.335632	Female_x000D_ Categories_Text
botanist	None	Female_x000D_ Categories	Text	-0.0632156	Female_x000D_ Categories_Text
bourgeois	None	Female_x000D_ Categories	Text	-0.191031	Female_x000D_ Categories_Text
boyfriend	None	Female_x000D_ Categories	Text	-0.228699	Female_x000D_ Categories_Text
brainiac	None	Female_x000D_ Categories	Text	-0.0824964	Female_x000D_ Categories_Text
breadwinner	None	Female_x000D_ Categories	Text	-0.249638	Female_x000D_ Categories_Text
breeder	None	Female_x000D_ Categories	Text	-0.186604	Female_x000D_ Categories_Text
bride	None	Female_x000D_ Categories	Text	-0.442148	Female_x000D_ Categories_Text
bridegroom	None	Female_x000D_ Categories	Text	-0.126416	Female_x000D_ Categories_Text
bridesmaid	None	Female_x000D_ Categories	Text	-0.469264	Female_x000D_ Categories_Text
bridge partner	None	Female_x000D_ Categories	Text	-0.00756107	Female_x000D_ Categories_Text
brit	None	Female_x000D_ Categories	Text	-0.0722108	Female_x000D_ Categories_Text
broadcast journalist	None	Female_x000D_ Categories	Text	-0.034946	Female_x000D_ Categories_Text
brothel keeper	None	Female_x000D_ Categories	Text	-0.165988	Female_x000D_ Categories_Text
brunette	None	Female_x000D_ Categories	Text	-0.627795	Female_x000D_ Categories_Text
buddhist	None	Female_x000D_ Categories	Text	-0.0515806	Female_x000D_ Categories_Text
bulimic	None	Female_x000D_ Categories	Text	-0.537532	Female_x000D_ Categories_Text
bureaucrat	None	Female_x000D_ Categories	Text	-0.0367888	Female_x000D_ Categories_Text
bursar	None	Female_x000D_ Categories	Text	-0.138865	Female_x000D_ Categories_Text
business editor	None	Female_x000D_ Categories	Text	-0.118175	Female_x000D_ Categories_Text
business executive	None	Female_x000D_ Categories	Text	-0.0995682	Female_x000D_ Categories_Text
business traveler	None	Female_x000D_ Categories	Text	-0.166097	Female_x000D_ Categories_Text
busybody	None	Female_x000D_ Categories	Text	-0.46136	Female_x000D_ Categories_Text
butterfly collector	None	Female_x000D_ Categories	Text	-0.17372	Female_x000D_ Categories_Text
buyer	None	Female_x000D_ Categories	Text	-0.160693	Female_x000D_ Categories_Text
cadet	None	Female_x000D_ Categories	Text	-0.0353372	Female_x000D_ Categories_Text
caffeine addict	None	Female_x000D_ Categories	Text	-0.10598	Female_x000D_ Categories_Text
call girl	None	Female_x000D_ Categories	Text	-0.398479	Female_x000D_ Categories_Text
calligrapher	None	Female_x000D_ Categories	Text	-0.121261	Female_x000D_ Categories_Text
camera operator	None	Female_x000D_ Categories	Text	-0.115319	Female_x000D_ Categories_Text
campaigner	None	Female_x000D_ Categories	Text	-0.147422	Female_x000D_ Categories_Text
campfire girl	None	Female_x000D_ Categories	Text	-0.229019	Female_x000D_ Categories_Text
campmate	None	Female_x000D_ Categories	Text	-0.0646653	Female_x000D_ Categories_Text
candlemaker	None	Female_x000D_ Categories	Text	-0.282782	Female_x000D_ Categories_Text
candymaker	None	Female_x000D_ Categories	Text	-0.11064	Female_x000D_ Categories_Text
canoeist	None	Female_x000D_ Categories	Text	-0.0538797	Female_x000D_ Categories_Text
cantor	None	Female_x000D_ Categories	Text	-0.121634	Female_x000D_ Categories_Text
canvasser	None	Female_x000D_ Categories	Text	-0.226851	Female_x000D_ Categories_Text
captive	None	Female_x000D_ Categories	Text	-0.191731	Female_x000D_ Categories_Text
captor	None	Female_x000D_ Categories	Text	-0.215969	Female_x000D_ Categories_Text
career girl	None	Female_x000D_ Categories	Text	-0.278529	Female_x000D_ Categories_Text
careerist	None	Female_x000D_ Categories	Text	-0.207185	Female_x000D_ Categories_Text
caregiver	None	Female_x000D_ Categories	Text	-0.364424	Female_x000D_ Categories_Text
carhop	None	Female_x000D_ Categories	Text	-0.168619	Female_x000D_ Categories_Text
caroler	None	Female_x000D_ Categories	Text	-0.21232	Female_x000D_ Categories_Text
caseworker	None	Female_x000D_ Categories	Text	-0.407659	Female_x000D_ Categories_Text
cashier	None	Female_x000D_ Categories	Text	-0.277874	Female_x000D_ Categories_Text
castaway	None	Female_x000D_ Categories	Text	-0.1748	Female_x000D_ Categories_Text
cataloger	None	Female_x000D_ Categories	Text	-0.275102	Female_x000D_ Categories_Text
catcher	None	Female_x000D_ Categories	Text	-0.0015742	Female_x000D_ Categories_Text
catechist	None	Female_x000D_ Categories	Text	-0.0161602	Female_x000D_ Categories_Text
caterer	None	Female_x000D_ Categories	Text	-0.305397	Female_x000D_ Categories_Text
celebrity	None	Female_x000D_ Categories	Text	-0.218942	Female_x000D_ Categories_Text
celibate	None	Female_x000D_ Categories	Text	-0.0518144	Female_x000D_ Categories_Text
cellist	None	Female_x000D_ Categories	Text	-0.19846	Female_x000D_ Categories_Text
centerfielder	None	Female_x000D_ Categories	Text	-0.0625339	Female_x000D_ Categories_Text
centrist	None	Female_x000D_ Categories	Text	-0.000950179	Female_x000D_ Categories_Text
ceramicist	None	Female_x000D_ Categories	Text	-0.344361	Female_x000D_ Categories_Text
chairperson	None	Female_x000D_ Categories	Text	-0.515212	Female_x000D_ Categories_Text
chairwoman	None	Female_x000D_ Categories	Text	-1	Female_x000D_ Categories_Text
chambermaid	None	Female_x000D_ Categories	Text	-0.401711	Female_x000D_ Categories_Text
chancellor	None	Female_x000D_ Categories	Text	-0.123307	Female_x000D_ Categories_Text
chaperone	None	Female_x000D_ Categories	Text	-0.251946	Female_x000D_ Categories_Text
charter member	None	Female_x000D_ Categories	Text	-0.0223356	Female_x000D_ Categories_Text
charwoman	None	Female_x000D_ Categories	Text	-0.462258	Female_x000D_ Categories_Text
chauvinist	None	Female_x000D_ Categories	Text	-0.0381676	Female_x000D_ Categories_Text
check girl	None	Female_x000D_ Categories	Text	-0.411342	Female_x000D_ Categories_Text
cheerleader	None	Female_x000D_ Categories	Text	-0.440892	Female_x000D_ Categories_Text
chemist	None	Female_x000D_ Categories	Text	-0.00797473	Female_x000D_ Categories_Text
cherub	None	Female_x000D_ Categories	Text	-0.062648	Female_x000D_ Categories_Text
chevalier	None	Female_x000D_ Categories	Text	-0.145644	Female_x000D_ Categories_Text
chief secretary	None	Female_x000D_ Categories	Text	-0.00443505	Female_x000D_ Categories_Text
child	None	Female_x000D_ Categories	Text	-0.341234	Female_x000D_ Categories_Text
child molester	None	Female_x000D_ Categories	Text	-0.124551	Female_x000D_ Categories_Text
choreographer	None	Female_x000D_ Categories	Text	-0.31291	Female_x000D_ Categories_Text
chorus girl	None	Female_x000D_ Categories	Text	-0.462907	Female_x000D_ Categories_Text
chosen	None	Female_x000D_ Categories	Text	-0.0875629	Female_x000D_ Categories_Text
church member	None	Female_x000D_ Categories	Text	-0.078847	Female_x000D_ Categories_Text
churchgoer	None	Female_x000D_ Categories	Text	-0.02096	Female_x000D_ Categories_Text
cigarette smoker	None	Female_x000D_ Categories	Text	-0.13371	Female_x000D_ Categories_Text
citizen	None	Female_x000D_ Categories	Text	-0.122823	Female_x000D_ Categories_Text
civilian	None	Female_x000D_ Categories	Text	-0.0397948	Female_x000D_ Categories_Text
claimant	None	Female_x000D_ Categories	Text	-0.156151	Female_x000D_ Categories_Text
clairvoyant	None	Female_x000D_ Categories	Text	-0.0735704	Female_x000D_ Categories_Text
clarinetist	None	Female_x000D_ Categories	Text	-0.0478206	Female_x000D_ Categories_Text
classical scholar	None	Female_x000D_ Categories	Text	-0.00154355	Female_x000D_ Categories_Text
classmate	None	Female_x000D_ Categories	Text	-0.116029	Female_x000D_ Categories_Text
cleaning lady	None	Female_x000D_ Categories	Text	-0.634563	Female_x000D_ Categories_Text
cleaning woman	None	Female_x000D_ Categories	Text	-0.560877	Female_x000D_ Categories_Text
clerk	None	Female_x000D_ Categories	Text	-0.307485	Female_x000D_ Categories_Text
clinical psychologist	None	Female_x000D_ Categories	Text	-0.028164	Female_x000D_ Categories_Text
clinician	None	Female_x000D_ Categories	Text	-0.161316	Female_x000D_ Categories_Text
clog dancer	None	Female_x000D_ Categories	Text	-0.277283	Female_x000D_ Categories_Text
closet queen	None	Female_x000D_ Categories	Text	-0.53473	Female_x000D_ Categories_Text
clothes designer	None	Female_x000D_ Categories	Text	-0.343315	Female_x000D_ Categories_Text
clothier	None	Female_x000D_ Categories	Text	-0.151466	Female_x000D_ Categories_Text
coauthor	None	Female_x000D_ Categories	Text	-0.0990036	Female_x000D_ Categories_Text
coder	None	Female_x000D_ Categories	Text	-0.124011	Female_x000D_ Categories_Text
cofounder	None	Female_x000D_ Categories	Text	-0.0428023	Female_x000D_ Categories_Text
cognitive scientist	None	Female_x000D_ Categories	Text	-0.00180115	Female_x000D_ Categories_Text
coiffeur	None	Female_x000D_ Categories	Text	-0.271954	Female_x000D_ Categories_Text
collector	None	Female_x000D_ Categories	Text	-0.0286453	Female_x000D_ Categories_Text
college girl	None	Female_x000D_ Categories	Text	-0.42706	Female_x000D_ Categories_Text
college student	None	Female_x000D_ Categories	Text	-0.217299	Female_x000D_ Categories_Text
colonial	None	Female_x000D_ Categories	Text	-0.143016	Female_x000D_ Categories_Text
colored person	None	Female_x000D_ Categories	Text	-0.0782147	Female_x000D_ Categories_Text
comedienne	None	Female_x000D_ Categories	Text	-0.865332	Female_x000D_ Categories_Text
comforter	None	Female_x000D_ Categories	Text	-0.2373	Female_x000D_ Categories_Text
commerce secretary	None	Female_x000D_ Categories	Text	-0.179937	Female_x000D_ Categories_Text
commercial artist	None	Female_x000D_ Categories	Text	-0.102611	Female_x000D_ Categories_Text
commercial traveler	None	Female_x000D_ Categories	Text	-0.108785	Female_x000D_ Categories_Text
commissioned officer	None	Female_x000D_ Categories	Text	-0.0120619	Female_x000D_ Categories_Text
committeewoman	None	Female_x000D_ Categories	Text	-0.6116	Female_x000D_ Categories_Text
common person	None	Female_x000D_ Categories	Text	-0.0118005	Female_x000D_ Categories_Text
commoner	None	Female_x000D_ Categories	Text	-0.303476	Female_x000D_ Categories_Text
commuter	None	Female_x000D_ Categories	Text	-0.130874	Female_x000D_ Categories_Text
companion	None	Female_x000D_ Categories	Text	-0.154111	Female_x000D_ Categories_Text
company	None	Female_x000D_ Categories	Text	-0.0499303	Female_x000D_ Categories_Text
complainant	None	Female_x000D_ Categories	Text	-0.157258	Female_x000D_ Categories_Text
computational linguist	None	Female_x000D_ Categories	Text	-0.0472087	Female_x000D_ Categories_Text
computer expert	None	Female_x000D_ Categories	Text	-0.13502	Female_x000D_ Categories_Text
computer programmer	None	Female_x000D_ Categories	Text	-0.0947761	Female_x000D_ Categories_Text
computer scientist	None	Female_x000D_ Categories	Text	-0.128943	Female_x000D_ Categories_Text
computer user	None	Female_x000D_ Categories	Text	-0.203996	Female_x000D_ Categories_Text
conceiver	None	Female_x000D_ Categories	Text	-0.171443	Female_x000D_ Categories_Text
concierge	None	Female_x000D_ Categories	Text	-0.181335	Female_x000D_ Categories_Text
concubine	None	Female_x000D_ Categories	Text	-0.341703	Female_x000D_ Categories_Text
conductress	None	Female_x000D_ Categories	Text	-0.425206	Female_x000D_ Categories_Text
confectioner	None	Female_x000D_ Categories	Text	-0.134435	Female_x000D_ Categories_Text
confidante	None	Female_x000D_ Categories	Text	-0.15589	Female_x000D_ Categories_Text
conformist	None	Female_x000D_ Categories	Text	-0.0941049	Female_x000D_ Categories_Text
congregant	None	Female_x000D_ Categories	Text	-0.193686	Female_x000D_ Categories_Text
congresswoman	None	Female_x000D_ Categories	Text	-0.622081	Female_x000D_ Categories_Text
conjoined twin	None	Female_x000D_ Categories	Text	-0.318703	Female_x000D_ Categories_Text
consignee	None	Female_x000D_ Categories	Text	-0.0482607	Female_x000D_ Categories_Text
consigner	None	Female_x000D_ Categories	Text	-0.0629747	Female_x000D_ Categories_Text
constituent	None	Female_x000D_ Categories	Text	-0.253259	Female_x000D_ Categories_Text
construction worker	None	Female_x000D_ Categories	Text	-0.136151	Female_x000D_ Categories_Text
constructivist	None	Female_x000D_ Categories	Text	-0.0155195	Female_x000D_ Categories_Text
consul	None	Female_x000D_ Categories	Text	-0.0761622	Female_x000D_ Categories_Text
consultant	None	Female_x000D_ Categories	Text	-0.0559005	Female_x000D_ Categories_Text
consumer	None	Female_x000D_ Categories	Text	-0.318539	Female_x000D_ Categories_Text
contact	None	Female_x000D_ Categories	Text	-0.100052	Female_x000D_ Categories_Text
contestant	None	Female_x000D_ Categories	Text	-0.448629	Female_x000D_ Categories_Text
contester	None	Female_x000D_ Categories	Text	-0.0686862	Female_x000D_ Categories_Text
contortionist	None	Female_x000D_ Categories	Text	-0.1751	Female_x000D_ Categories_Text
convener	None	Female_x000D_ Categories	Text	-0.0922738	Female_x000D_ Categories_Text
conversational partner	None	Female_x000D_ Categories	Text	-0.0876698	Female_x000D_ Categories_Text
cook	None	Female_x000D_ Categories	Text	-0.164872	Female_x000D_ Categories_Text
coordinator	None	Female_x000D_ Categories	Text	-0.311617	Female_x000D_ Categories_Text
copy editor	None	Female_x000D_ Categories	Text	-0.140312	Female_x000D_ Categories_Text
copycat	None	Female_x000D_ Categories	Text	-0.0591134	Female_x000D_ Categories_Text
copywriter	None	Female_x000D_ Categories	Text	-0.328212	Female_x000D_ Categories_Text
corespondent	None	Female_x000D_ Categories	Text	-0.198769	Female_x000D_ Categories_Text
coroner	None	Female_x000D_ Categories	Text	-0.0329254	Female_x000D_ Categories_Text
corporate executive	None	Female_x000D_ Categories	Text	-0.153967	Female_x000D_ Categories_Text
correspondent	None	Female_x000D_ Categories	Text	-0.0336744	Female_x000D_ Categories_Text
cosmetic surgeon	None	Female_x000D_ Categories	Text	-0.243642	Female_x000D_ Categories_Text
cosmetician	None	Female_x000D_ Categories	Text	-0.537396	Female_x000D_ Categories_Text
cosmetologist	None	Female_x000D_ Categories	Text	-0.588242	Female_x000D_ Categories_Text
cosmopolitan	None	Female_x000D_ Categories	Text	-0.135544	Female_x000D_ Categories_Text
costume designer	None	Female_x000D_ Categories	Text	-0.357244	Female_x000D_ Categories_Text
cottager	None	Female_x000D_ Categories	Text	-0.0580191	Female_x000D_ Categories_Text
couch potato	None	Female_x000D_ Categories	Text	-0.00890983	Female_x000D_ Categories_Text
council member	None	Female_x000D_ Categories	Text	-0.140731	Female_x000D_ Categories_Text
councilwoman	None	Female_x000D_ Categories	Text	-0.803357	Female_x000D_ Categories_Text
counselor	None	Female_x000D_ Categories	Text	-0.299165	Female_x000D_ Categories_Text
counterperson	None	Female_x000D_ Categories	Text	-0.180441	Female_x000D_ Categories_Text
counterspy	None	Female_x000D_ Categories	Text	-0.0474475	Female_x000D_ Categories_Text
countess	None	Female_x000D_ Categories	Text	-0.596499	Female_x000D_ Categories_Text
countrywoman	None	Female_x000D_ Categories	Text	-0.80679	Female_x000D_ Categories_Text
cover girl	None	Female_x000D_ Categories	Text	-0.432988	Female_x000D_ Categories_Text
cowgirl	None	Female_x000D_ Categories	Text	-0.682649	Female_x000D_ Categories_Text
creative person	None	Female_x000D_ Categories	Text	-0.0383934	Female_x000D_ Categories_Text
creditor	None	Female_x000D_ Categories	Text	-0.0591681	Female_x000D_ Categories_Text
crier	None	Female_x000D_ Categories	Text	-0.148176	Female_x000D_ Categories_Text
crossbencher	None	Female_x000D_ Categories	Text	-0.134087	Female_x000D_ Categories_Text
crown prince	None	Female_x000D_ Categories	Text	-0.0344056	Female_x000D_ Categories_Text
crown princess	None	Female_x000D_ Categories	Text	-0.508047	Female_x000D_ Categories_Text
crystallographer	None	Female_x000D_ Categories	Text	-0.0323885	Female_x000D_ Categories_Text
cultural anthropologist	None	Female_x000D_ Categories	Text	-0.313963	Female_x000D_ Categories_Text
cultural attache	None	Female_x000D_ Categories	Text	-0.2134	Female_x000D_ Categories_Text
curator	None	Female_x000D_ Categories	Text	-0.148913	Female_x000D_ Categories_Text
customer	None	Female_x000D_ Categories	Text	-0.185604	Female_x000D_ Categories_Text
cyborg	None	Female_x000D_ Categories	Text	-0.00399527	Female_x000D_ Categories_Text
cyclist	None	Female_x000D_ Categories	Text	-0.0221777	Female_x000D_ Categories_Text
dairy farmer	None	Female_x000D_ Categories	Text	-0.0692004	Female_x000D_ Categories_Text
dame	None	Female_x000D_ Categories	Text	-0.493576	Female_x000D_ Categories_Text
damsel	None	Female_x000D_ Categories	Text	-0.396507	Female_x000D_ Categories_Text
dancer	None	Female_x000D_ Categories	Text	-0.442945	Female_x000D_ Categories_Text
dancing partner	None	Female_x000D_ Categories	Text	-0.147542	Female_x000D_ Categories_Text
darling	None	Female_x000D_ Categories	Text	-0.200782	Female_x000D_ Categories_Text
daughter	None	Female_x000D_ Categories	Text	-0.633633	Female_x000D_ Categories_Text
dawdler	None	Female_x000D_ Categories	Text	-0.128497	Female_x000D_ Categories_Text
deaconess	None	Female_x000D_ Categories	Text	-0.524051	Female_x000D_ Categories_Text
deadbeat	None	Female_x000D_ Categories	Text	-0.0506355	Female_x000D_ Categories_Text
deadhead	None	Female_x000D_ Categories	Text	-0.112809	Female_x000D_ Categories_Text
deaf person	None	Female_x000D_ Categories	Text	-0.140279	Female_x000D_ Categories_Text
dean	None	Female_x000D_ Categories	Text	-0.126992	Female_x000D_ Categories_Text
dearest	None	Female_x000D_ Categories	Text	-0.0752598	Female_x000D_ Categories_Text
debtor	None	Female_x000D_ Categories	Text	-0.0720463	Female_x000D_ Categories_Text
debutante	None	Female_x000D_ Categories	Text	-0.448279	Female_x000D_ Categories_Text
delegate	None	Female_x000D_ Categories	Text	-0.156151	Female_x000D_ Categories_Text
delinquent	None	Female_x000D_ Categories	Text	-0.154351	Female_x000D_ Categories_Text
demographer	None	Female_x000D_ Categories	Text	-0.0898377	Female_x000D_ Categories_Text
demoiselle	None	Female_x000D_ Categories	Text	-0.322854	Female_x000D_ Categories_Text
den mother	None	Female_x000D_ Categories	Text	-0.302608	Female_x000D_ Categories_Text
dental assistant	None	Female_x000D_ Categories	Text	-0.128306	Female_x000D_ Categories_Text
dental hygienist	None	Female_x000D_ Categories	Text	-0.41331	Female_x000D_ Categories_Text
dental practitioner	None	Female_x000D_ Categories	Text	-0.163977	Female_x000D_ Categories_Text
dental surgeon	None	Female_x000D_ Categories	Text	-0.0171939	Female_x000D_ Categories_Text
dental technician	None	Female_x000D_ Categories	Text	-0.0817492	Female_x000D_ Categories_Text
dentist	None	Female_x000D_ Categories	Text	-0.0296303	Female_x000D_ Categories_Text
denturist	None	Female_x000D_ Categories	Text	-0.0684107	Female_x000D_ Categories_Text
deportee	None	Female_x000D_ Categories	Text	-0.20147	Female_x000D_ Categories_Text
dermatologist	None	Female_x000D_ Categories	Text	-0.25553	Female_x000D_ Categories_Text
designated hitter	None	Female_x000D_ Categories	Text	-0.00707143	Female_x000D_ Categories_Text
designer	None	Female_x000D_ Categories	Text	-0.327381	Female_x000D_ Categories_Text
desk clerk	None	Female_x000D_ Categories	Text	-0.215902	Female_x000D_ Categories_Text
devil's advocate	None	Female_x000D_ Categories	Text	-0.247097	Female_x000D_ Categories_Text
diabetic	None	Female_x000D_ Categories	Text	-0.0354164	Female_x000D_ Categories_Text
diagnostician	None	Female_x000D_ Categories	Text	-0.0884985	Female_x000D_ Categories_Text
dieter	None	Female_x000D_ Categories	Text	-0.322209	Female_x000D_ Categories_Text
dietician	None	Female_x000D_ Categories	Text	-0.473295	Female_x000D_ Categories_Text
diplomat	None	Female_x000D_ Categories	Text	-0.121292	Female_x000D_ Categories_Text
director	None	Female_x000D_ Categories	Text	-0.121034	Female_x000D_ Categories_Text
disagreeable woman	None	Female_x000D_ Categories	Text	-0.354882	Female_x000D_ Categories_Text
discussant	None	Female_x000D_ Categories	Text	-0.1428	Female_x000D_ Categories_Text
dispatcher	None	Female_x000D_ Categories	Text	-0.166782	Female_x000D_ Categories_Text
dissenter	None	Female_x000D_ Categories	Text	-0.0594935	Female_x000D_ Categories_Text
district attorney	None	Female_x000D_ Categories	Text	-0.141301	Female_x000D_ Categories_Text
district manager	None	Female_x000D_ Categories	Text	-0.00283525	Female_x000D_ Categories_Text
diva	None	Female_x000D_ Categories	Text	-0.62169	Female_x000D_ Categories_Text
diver	None	Female_x000D_ Categories	Text	-0.101327	Female_x000D_ Categories_Text
divorce lawyer	None	Female_x000D_ Categories	Text	-0.167661	Female_x000D_ Categories_Text
divorcee	None	Female_x000D_ Categories	Text	-0.583478	Female_x000D_ Categories_Text
dizygotic twin	None	Female_x000D_ Categories	Text	-0.163175	Female_x000D_ Categories_Text
dock worker	None	Female_x000D_ Categories	Text	-0.052587	Female_x000D_ Categories_Text
dog catcher	None	Female_x000D_ Categories	Text	-0.0251934	Female_x000D_ Categories_Text
doll	None	Female_x000D_ Categories	Text	-0.393737	Female_x000D_ Categories_Text
domestic partner	None	Female_x000D_ Categories	Text	-0.026085	Female_x000D_ Categories_Text
dominatrix	None	Female_x000D_ Categories	Text	-0.674612	Female_x000D_ Categories_Text
donor	None	Female_x000D_ Categories	Text	-0.177631	Female_x000D_ Categories_Text
draftsperson	None	Female_x000D_ Categories	Text	-0.171724	Female_x000D_ Categories_Text
drama critic	None	Female_x000D_ Categories	Text	-0.0245485	Female_x000D_ Categories_Text
draper	None	Female_x000D_ Categories	Text	-0.148543	Female_x000D_ Categories_Text
dressmaker	None	Female_x000D_ Categories	Text	-0.64575	Female_x000D_ Categories_Text
drug addict	None	Female_x000D_ Categories	Text	-0.0233374	Female_x000D_ Categories_Text
drug trafficker	None	Female_x000D_ Categories	Text	-0.0468322	Female_x000D_ Categories_Text
drug user	None	Female_x000D_ Categories	Text	-0.129126	Female_x000D_ Categories_Text
drum majorette	None	Female_x000D_ Categories	Text	-0.422309	Female_x000D_ Categories_Text
dry cleaner	None	Female_x000D_ Categories	Text	-0.00238956	Female_x000D_ Categories_Text
dry nurse	None	Female_x000D_ Categories	Text	-0.443864	Female_x000D_ Categories_Text
dweller	None	Female_x000D_ Categories	Text	-0.0472602	Female_x000D_ Categories_Text
earner	None	Female_x000D_ Categories	Text	-0.0689654	Female_x000D_ Categories_Text
eclectic	None	Female_x000D_ Categories	Text	-0.0933915	Female_x000D_ Categories_Text
ecologist	None	Female_x000D_ Categories	Text	-0.0293459	Female_x000D_ Categories_Text
editor	None	Female_x000D_ Categories	Text	-0.124283	Female_x000D_ Categories_Text
editorialist	None	Female_x000D_ Categories	Text	-0.0297137	Female_x000D_ Categories_Text
educator	None	Female_x000D_ Categories	Text	-0.381685	Female_x000D_ Categories_Text
egalitarian	None	Female_x000D_ Categories	Text	-0.00259212	Female_x000D_ Categories_Text
elector	None	Female_x000D_ Categories	Text	-0.0251434	Female_x000D_ Categories_Text
elocutionist	None	Female_x000D_ Categories	Text	-0.282984	Female_x000D_ Categories_Text
embalmer	None	Female_x000D_ Categories	Text	-0.0692409	Female_x000D_ Categories_Text
embezzler	None	Female_x000D_ Categories	Text	-0.0437045	Female_x000D_ Categories_Text
embroiderer	None	Female_x000D_ Categories	Text	-0.314795	Female_x000D_ Categories_Text
embryologist	None	Female_x000D_ Categories	Text	-0.125954	Female_x000D_ Categories_Text
emcee	None	Female_x000D_ Categories	Text	-0.0984297	Female_x000D_ Categories_Text
emigrant	None	Female_x000D_ Categories	Text	-0.0598855	Female_x000D_ Categories_Text
employee	None	Female_x000D_ Categories	Text	-0.190566	Female_x000D_ Categories_Text
employer	None	Female_x000D_ Categories	Text	-0.122898	Female_x000D_ Categories_Text
empress	None	Female_x000D_ Categories	Text	-0.650689	Female_x000D_ Categories_Text
emptor	None	Female_x000D_ Categories	Text	-0.0547077	Female_x000D_ Categories_Text
endocrinologist	None	Female_x000D_ Categories	Text	-0.0239274	Female_x000D_ Categories_Text
english person	None	Female_x000D_ Categories	Text	-0.0074317	Female_x000D_ Categories_Text
english professor	None	Female_x000D_ Categories	Text	-0.068656	Female_x000D_ Categories_Text
english teacher	None	Female_x000D_ Categories	Text	-0.193106	Female_x000D_ Categories_Text
enlisted woman	None	Female_x000D_ Categories	Text	-0.449007	Female_x000D_ Categories_Text
environmentalist	None	Female_x000D_ Categories	Text	-0.0875851	Female_x000D_ Categories_Text
epicurean	None	Female_x000D_ Categories	Text	-0.174714	Female_x000D_ Categories_Text
epidemiologist	None	Female_x000D_ Categories	Text	-0.22153	Female_x000D_ Categories_Text
epileptic	None	Female_x000D_ Categories	Text	-0.104842	Female_x000D_ Categories_Text
equestrian	None	Female_x000D_ Categories	Text	-0.433814	Female_x000D_ Categories_Text
erotic person	None	Female_x000D_ Categories	Text	-0.385049	Female_x000D_ Categories_Text
escort	None	Female_x000D_ Categories	Text	-0.0603998	Female_x000D_ Categories_Text
eskimo	None	Female_x000D_ Categories	Text	-0.0323997	Female_x000D_ Categories_Text
essayist	None	Female_x000D_ Categories	Text	-0.0730949	Female_x000D_ Categories_Text
esthetician	None	Female_x000D_ Categories	Text	-0.804613	Female_x000D_ Categories_Text
ethicist	None	Female_x000D_ Categories	Text	-0.0748101	Female_x000D_ Categories_Text
ethnographer	None	Female_x000D_ Categories	Text	-0.204523	Female_x000D_ Categories_Text
ethologist	None	Female_x000D_ Categories	Text	-0.109997	Female_x000D_ Categories_Text
etymologist	None	Female_x000D_ Categories	Text	-0.0290495	Female_x000D_ Categories_Text
eulogist	None	Female_x000D_ Categories	Text	-0.142829	Female_x000D_ Categories_Text
evacuee	None	Female_x000D_ Categories	Text	-0.311929	Female_x000D_ Categories_Text
event planner	None	Female_x000D_ Categories	Text	-0.20392	Female_x000D_ Categories_Text
examinee	None	Female_x000D_ Categories	Text	-0.143126	Female_x000D_ Categories_Text
examiner	None	Female_x000D_ Categories	Text	-0.126507	Female_x000D_ Categories_Text
executive	None	Female_x000D_ Categories	Text	-0.117799	Female_x000D_ Categories_Text
executive director	None	Female_x000D_ Categories	Text	-0.12975	Female_x000D_ Categories_Text
executive officer	None	Female_x000D_ Categories	Text	-0.00391677	Female_x000D_ Categories_Text
executive secretary	None	Female_x000D_ Categories	Text	-0.153502	Female_x000D_ Categories_Text
exhibitionist	None	Female_x000D_ Categories	Text	-0.1993	Female_x000D_ Categories_Text
exhibitor	None	Female_x000D_ Categories	Text	-0.232188	Female_x000D_ Categories_Text
exotic dancer	None	Female_x000D_ Categories	Text	-0.410215	Female_x000D_ Categories_Text
expat	None	Female_x000D_ Categories	Text	-0.205692	Female_x000D_ Categories_Text
expatriate	None	Female_x000D_ Categories	Text	-0.000247095	Female_x000D_ Categories_Text
expert	None	Female_x000D_ Categories	Text	-0.0200829	Female_x000D_ Categories_Text
expert witness	None	Female_x000D_ Categories	Text	-0.00120795	Female_x000D_ Categories_Text
exporter	None	Female_x000D_ Categories	Text	-0.0524283	Female_x000D_ Categories_Text
expositor	None	Female_x000D_ Categories	Text	-0.00393073	Female_x000D_ Categories_Text
expressionist	None	Female_x000D_ Categories	Text	-0.103371	Female_x000D_ Categories_Text
extravert	None	Female_x000D_ Categories	Text	-0.0700192	Female_x000D_ Categories_Text
factory worker	None	Female_x000D_ Categories	Text	-0.120845	Female_x000D_ Categories_Text
faculty member	None	Female_x000D_ Categories	Text	-0.192099	Female_x000D_ Categories_Text
faddist	None	Female_x000D_ Categories	Text	-0.124359	Female_x000D_ Categories_Text
fairy	None	Female_x000D_ Categories	Text	-0.29085	Female_x000D_ Categories_Text
fairy godmother	None	Female_x000D_ Categories	Text	-0.537113	Female_x000D_ Categories_Text
false witness	None	Female_x000D_ Categories	Text	-0.0282024	Female_x000D_ Categories_Text
family	None	Female_x000D_ Categories	Text	-0.0147374	Female_x000D_ Categories_Text
farm girl	None	Female_x000D_ Categories	Text	-0.338925	Female_x000D_ Categories_Text
farm worker	None	Female_x000D_ Categories	Text	-0.0954137	Female_x000D_ Categories_Text
fashion arbiter	None	Female_x000D_ Categories	Text	-0.206781	Female_x000D_ Categories_Text
fashion consultant	None	Female_x000D_ Categories	Text	-0.354824	Female_x000D_ Categories_Text
fashion designer	None	Female_x000D_ Categories	Text	-0.465498	Female_x000D_ Categories_Text
fashion model	None	Female_x000D_ Categories	Text	-0.492011	Female_x000D_ Categories_Text
fashion plate	None	Female_x000D_ Categories	Text	-0.290318	Female_x000D_ Categories_Text
featherweight	None	Female_x000D_ Categories	Text	-0.0122901	Female_x000D_ Categories_Text
female	None	Female_x000D_ Categories	Text	-0.79842	Female_x000D_ Categories_Text
female aristocrat	None	Female_x000D_ Categories	Text	-0.53076	Female_x000D_ Categories_Text
female child	None	Female_x000D_ Categories	Text	-0.725609	Female_x000D_ Categories_Text
female offspring	None	Female_x000D_ Categories	Text	-0.553923	Female_x000D_ Categories_Text
female parent	None	Female_x000D_ Categories	Text	-0.757276	Female_x000D_ Categories_Text
female person	None	Female_x000D_ Categories	Text	-0.523235	Female_x000D_ Categories_Text
female sibling	None	Female_x000D_ Categories	Text	-0.536889	Female_x000D_ Categories_Text
feminist	None	Female_x000D_ Categories	Text	-0.90605	Female_x000D_ Categories_Text
femme fatale	None	Female_x000D_ Categories	Text	-0.682991	Female_x000D_ Categories_Text
fencer	None	Female_x000D_ Categories	Text	-0.231443	Female_x000D_ Categories_Text
fiance	None	Female_x000D_ Categories	Text	-0.293341	Female_x000D_ Categories_Text
fiancee	None	Female_x000D_ Categories	Text	-0.151709	Female_x000D_ Categories_Text
fiduciary	None	Female_x000D_ Categories	Text	-0.0826695	Female_x000D_ Categories_Text
fieldworker	None	Female_x000D_ Categories	Text	-0.236265	Female_x000D_ Categories_Text
file clerk	None	Female_x000D_ Categories	Text	-0.171258	Female_x000D_ Categories_Text
filibuster	None	Female_x000D_ Categories	Text	-0.0479205	Female_x000D_ Categories_Text
filing clerk	None	Female_x000D_ Categories	Text	-0.236319	Female_x000D_ Categories_Text
film director	None	Female_x000D_ Categories	Text	-0.134883	Female_x000D_ Categories_Text
film producer	None	Female_x000D_ Categories	Text	-0.0721102	Female_x000D_ Categories_Text
film writer	None	Female_x000D_ Categories	Text	-0.046046	Female_x000D_ Categories_Text
finalist	None	Female_x000D_ Categories	Text	-0.215554	Female_x000D_ Categories_Text
finance minister	None	Female_x000D_ Categories	Text	-0.0416936	Female_x000D_ Categories_Text
financial analyst	None	Female_x000D_ Categories	Text	-0.00249396	Female_x000D_ Categories_Text
fire walker	None	Female_x000D_ Categories	Text	-0.0860973	Female_x000D_ Categories_Text
first lady	None	Female_x000D_ Categories	Text	-0.667163	Female_x000D_ Categories_Text
firstborn	None	Female_x000D_ Categories	Text	-0.191661	Female_x000D_ Categories_Text
fishwife	None	Female_x000D_ Categories	Text	-0.350167	Female_x000D_ Categories_Text
flatmate	None	Female_x000D_ Categories	Text	-0.0832318	Female_x000D_ Categories_Text
flight attendant	None	Female_x000D_ Categories	Text	-0.0640303	Female_x000D_ Categories_Text
flirt	None	Female_x000D_ Categories	Text	-0.207434	Female_x000D_ Categories_Text
floozy	None	Female_x000D_ Categories	Text	-0.547322	Female_x000D_ Categories_Text
florist	None	Female_x000D_ Categories	Text	-0.421898	Female_x000D_ Categories_Text
flower child	None	Female_x000D_ Categories	Text	-0.499383	Female_x000D_ Categories_Text
flower girl	None	Female_x000D_ Categories	Text	-0.634305	Female_x000D_ Categories_Text
flutist	None	Female_x000D_ Categories	Text	-0.290489	Female_x000D_ Categories_Text
folk dancer	None	Female_x000D_ Categories	Text	-0.378226	Female_x000D_ Categories_Text
folk poet	None	Female_x000D_ Categories	Text	-0.100626	Female_x000D_ Categories_Text
folk singer	None	Female_x000D_ Categories	Text	-0.271477	Female_x000D_ Categories_Text
folk writer	None	Female_x000D_ Categories	Text	-0.0735342	Female_x000D_ Categories_Text
food manufacturer	None	Female_x000D_ Categories	Text	-0.132114	Female_x000D_ Categories_Text
foodie	None	Female_x000D_ Categories	Text	-0.294264	Female_x000D_ Categories_Text
foremother	None	Female_x000D_ Categories	Text	-0.395758	Female_x000D_ Categories_Text
foreperson	None	Female_x000D_ Categories	Text	-0.40277	Female_x000D_ Categories_Text
forewoman	None	Female_x000D_ Categories	Text	-0.50751	Female_x000D_ Categories_Text
fortuneteller	None	Female_x000D_ Categories	Text	-0.328809	Female_x000D_ Categories_Text
foster child	None	Female_x000D_ Categories	Text	-0.279512	Female_x000D_ Categories_Text
foster daughter	None	Female_x000D_ Categories	Text	-0.483192	Female_x000D_ Categories_Text
foster mother	None	Female_x000D_ Categories	Text	-0.439678	Female_x000D_ Categories_Text
foster parent	None	Female_x000D_ Categories	Text	-0.279378	Female_x000D_ Categories_Text
foster sister	None	Female_x000D_ Categories	Text	-0.471763	Female_x000D_ Categories_Text
francophile	None	Female_x000D_ Categories	Text	-0.149638	Female_x000D_ Categories_Text
freedom rider	None	Female_x000D_ Categories	Text	-0.0304222	Female_x000D_ Categories_Text
freelancer	None	Female_x000D_ Categories	Text	-0.10598	Female_x000D_ Categories_Text
french teacher	None	Female_x000D_ Categories	Text	-0.158635	Female_x000D_ Categories_Text
freudian	None	Female_x000D_ Categories	Text	-0.181003	Female_x000D_ Categories_Text
frontierswoman	None	Female_x000D_ Categories	Text	-0.230047	Female_x000D_ Categories_Text
full professor	None	Female_x000D_ Categories	Text	-0.0663966	Female_x000D_ Categories_Text
fundamentalist	None	Female_x000D_ Categories	Text	-0.0071768	Female_x000D_ Categories_Text
fundraiser	None	Female_x000D_ Categories	Text	-0.144707	Female_x000D_ Categories_Text
furniture maker	None	Female_x000D_ Categories	Text	-0.0408656	Female_x000D_ Categories_Text
gardener	None	Female_x000D_ Categories	Text	-0.0862585	Female_x000D_ Categories_Text
garment cutter	None	Female_x000D_ Categories	Text	-0.0974515	Female_x000D_ Categories_Text
garment worker	None	Female_x000D_ Categories	Text	-0.396991	Female_x000D_ Categories_Text
gay	None	Female_x000D_ Categories	Text	-0.0301714	Female_x000D_ Categories_Text
gay woman	None	Female_x000D_ Categories	Text	-0.444526	Female_x000D_ Categories_Text
geisha	None	Female_x000D_ Categories	Text	-0.512296	Female_x000D_ Categories_Text
geisha girl	None	Female_x000D_ Categories	Text	-0.666154	Female_x000D_ Categories_Text
genealogist	None	Female_x000D_ Categories	Text	-0.261033	Female_x000D_ Categories_Text
geneticist	None	Female_x000D_ Categories	Text	-0.0117104	Female_x000D_ Categories_Text
gentile	None	Female_x000D_ Categories	Text	-0.0428579	Female_x000D_ Categories_Text
gentlewoman	None	Female_x000D_ Categories	Text	-0.450999	Female_x000D_ Categories_Text
geomancer	None	Female_x000D_ Categories	Text	-0.00804568	Female_x000D_ Categories_Text
geometry teacher	None	Female_x000D_ Categories	Text	-0.166355	Female_x000D_ Categories_Text
geriatrician	None	Female_x000D_ Categories	Text	-0.177997	Female_x000D_ Categories_Text
gerontologist	None	Female_x000D_ Categories	Text	-0.312898	Female_x000D_ Categories_Text
ghostwriter	None	Female_x000D_ Categories	Text	-0.0979571	Female_x000D_ Categories_Text
gigolo	None	Female_x000D_ Categories	Text	-0.0876588	Female_x000D_ Categories_Text
gipsy	None	Female_x000D_ Categories	Text	-0.293938	Female_x000D_ Categories_Text
girl	None	Female_x000D_ Categories	Text	-0.578653	Female_x000D_ Categories_Text
girl wonder	None	Female_x000D_ Categories	Text	-0.291692	Female_x000D_ Categories_Text
girlfriend	None	Female_x000D_ Categories	Text	-0.114622	Female_x000D_ Categories_Text
glassmaker	None	Female_x000D_ Categories	Text	-0.0540951	Female_x000D_ Categories_Text
goalie	None	Female_x000D_ Categories	Text	-0.0444432	Female_x000D_ Categories_Text
goalkeeper	None	Female_x000D_ Categories	Text	-0.0148199	Female_x000D_ Categories_Text
godchild	None	Female_x000D_ Categories	Text	-0.211904	Female_x000D_ Categories_Text
goddaughter	None	Female_x000D_ Categories	Text	-0.449288	Female_x000D_ Categories_Text
godmother	None	Female_x000D_ Categories	Text	-0.558316	Female_x000D_ Categories_Text
godparent	None	Female_x000D_ Categories	Text	-0.163593	Female_x000D_ Categories_Text
gold digger	None	Female_x000D_ Categories	Text	-0.0474832	Female_x000D_ Categories_Text
gold miner	None	Female_x000D_ Categories	Text	-0.0575078	Female_x000D_ Categories_Text
gold panner	None	Female_x000D_ Categories	Text	-0.10788	Female_x000D_ Categories_Text
goldsmith	None	Female_x000D_ Categories	Text	-0.0863385	Female_x000D_ Categories_Text
golf widow	None	Female_x000D_ Categories	Text	-0.268966	Female_x000D_ Categories_Text
golfer	None	Female_x000D_ Categories	Text	-0.0105272	Female_x000D_ Categories_Text
good speller	None	Female_x000D_ Categories	Text	-0.0865352	Female_x000D_ Categories_Text
goth	None	Female_x000D_ Categories	Text	-0.340355	Female_x000D_ Categories_Text
governess	None	Female_x000D_ Categories	Text	-0.48678	Female_x000D_ Categories_Text
governor	None	Female_x000D_ Categories	Text	-0.133746	Female_x000D_ Categories_Text
grad student	None	Female_x000D_ Categories	Text	-0.233876	Female_x000D_ Categories_Text
graduate	None	Female_x000D_ Categories	Text	-0.124579	Female_x000D_ Categories_Text
graduate nurse	None	Female_x000D_ Categories	Text	-0.504544	Female_x000D_ Categories_Text
graduate student	None	Female_x000D_ Categories	Text	-0.256376	Female_x000D_ Categories_Text
grand duchess	None	Female_x000D_ Categories	Text	-0.48366	Female_x000D_ Categories_Text
grandaunt	None	Female_x000D_ Categories	Text	-0.34212	Female_x000D_ Categories_Text
grandchild	None	Female_x000D_ Categories	Text	-0.302839	Female_x000D_ Categories_Text
granddaughter	None	Female_x000D_ Categories	Text	-0.510093	Female_x000D_ Categories_Text
grandma	None	Female_x000D_ Categories	Text	-0.30784	Female_x000D_ Categories_Text
grandmother	None	Female_x000D_ Categories	Text	-0.358988	Female_x000D_ Categories_Text
grandniece	None	Female_x000D_ Categories	Text	-0.381885	Female_x000D_ Categories_Text
grandparent	None	Female_x000D_ Categories	Text	-0.124731	Female_x000D_ Categories_Text
grannie	None	Female_x000D_ Categories	Text	-0.165026	Female_x000D_ Categories_Text
granny	None	Female_x000D_ Categories	Text	-0.319938	Female_x000D_ Categories_Text
grantee	None	Female_x000D_ Categories	Text	-0.252455	Female_x000D_ Categories_Text
grantor	None	Female_x000D_ Categories	Text	-0.188506	Female_x000D_ Categories_Text
graphic artist	None	Female_x000D_ Categories	Text	-0.268532	Female_x000D_ Categories_Text
graphic designer	None	Female_x000D_ Categories	Text	-0.365801	Female_x000D_ Categories_Text
great-aunt	None	Female_x000D_ Categories	Text	-0.0753087	Female_x000D_ Categories_Text
great grandchild	None	Female_x000D_ Categories	Text	-0.074733	Female_x000D_ Categories_Text
great granddaughter	None	Female_x000D_ Categories	Text	-0.224241	Female_x000D_ Categories_Text
great grandmother	None	Female_x000D_ Categories	Text	-0.0914401	Female_x000D_ Categories_Text
greeter	None	Female_x000D_ Categories	Text	-0.106781	Female_x000D_ Categories_Text
groupie	None	Female_x000D_ Categories	Text	-0.201449	Female_x000D_ Categories_Text
grownup	None	Female_x000D_ Categories	Text	-0.0947949	Female_x000D_ Categories_Text
guarantor	None	Female_x000D_ Categories	Text	-0.0421883	Female_x000D_ Categories_Text
guardian	None	Female_x000D_ Categories	Text	-0.0898833	Female_x000D_ Categories_Text
guest	None	Female_x000D_ Categories	Text	-0.0346886	Female_x000D_ Categories_Text
guest worker	None	Female_x000D_ Categories	Text	-0.170718	Female_x000D_ Categories_Text
guestworker	None	Female_x000D_ Categories	Text	-0.10086	Female_x000D_ Categories_Text
guttersnipe	None	Female_x000D_ Categories	Text	-0.235953	Female_x000D_ Categories_Text
gymnast	None	Female_x000D_ Categories	Text	-0.489011	Female_x000D_ Categories_Text
gynecologist	None	Female_x000D_ Categories	Text	-0.483105	Female_x000D_ Categories_Text
gypsy	None	Female_x000D_ Categories	Text	-0.271682	Female_x000D_ Categories_Text
haematologist	None	Female_x000D_ Categories	Text	-0.229122	Female_x000D_ Categories_Text
hag	None	Female_x000D_ Categories	Text	-0.534727	Female_x000D_ Categories_Text
hairdresser	None	Female_x000D_ Categories	Text	-0.545215	Female_x000D_ Categories_Text
hairstylist	None	Female_x000D_ Categories	Text	-0.505941	Female_x000D_ Categories_Text
half sister	None	Female_x000D_ Categories	Text	-0.441865	Female_x000D_ Categories_Text
handmaid	None	Female_x000D_ Categories	Text	-0.483221	Female_x000D_ Categories_Text
handmaiden	None	Female_x000D_ Categories	Text	-0.382832	Female_x000D_ Categories_Text
harpist	None	Female_x000D_ Categories	Text	-0.501759	Female_x000D_ Categories_Text
harpsichordist	None	Female_x000D_ Categories	Text	-0.231376	Female_x000D_ Categories_Text
hatmaker	None	Female_x000D_ Categories	Text	-0.399333	Female_x000D_ Categories_Text
head nurse	None	Female_x000D_ Categories	Text	-0.425324	Female_x000D_ Categories_Text
head teacher	None	Female_x000D_ Categories	Text	-0.141915	Female_x000D_ Categories_Text
headmistress	None	Female_x000D_ Categories	Text	-0.656678	Female_x000D_ Categories_Text
health professional	None	Female_x000D_ Categories	Text	-0.0588021	Female_x000D_ Categories_Text
hearing examiner	None	Female_x000D_ Categories	Text	-0.0691555	Female_x000D_ Categories_Text
heartbreaker	None	Female_x000D_ Categories	Text	-0.127174	Female_x000D_ Categories_Text
hebrew	None	Female_x000D_ Categories	Text	-0.0679735	Female_x000D_ Categories_Text
heiress	None	Female_x000D_ Categories	Text	-0.512333	Female_x000D_ Categories_Text
herbalist	None	Female_x000D_ Categories	Text	-0.106952	Female_x000D_ Categories_Text
hermaphrodite	None	Female_x000D_ Categories	Text	-0.326316	Female_x000D_ Categories_Text
heroin addict	None	Female_x000D_ Categories	Text	-0.0192939	Female_x000D_ Categories_Text
heroine	None	Female_x000D_ Categories	Text	-0.907692	Female_x000D_ Categories_Text
heterosexual person	None	Female_x000D_ Categories	Text	-0.0384851	Female_x000D_ Categories_Text
hiker	None	Female_x000D_ Categories	Text	-0.072304	Female_x000D_ Categories_Text
hippie	None	Female_x000D_ Categories	Text	-0.0662192	Female_x000D_ Categories_Text
hippy	None	Female_x000D_ Categories	Text	-0.0536316	Female_x000D_ Categories_Text
hipster	None	Female_x000D_ Categories	Text	-0.026395	Female_x000D_ Categories_Text
histologist	None	Female_x000D_ Categories	Text	-0.217839	Female_x000D_ Categories_Text
hoarder	None	Female_x000D_ Categories	Text	-0.256634	Female_x000D_ Categories_Text
home buyer	None	Female_x000D_ Categories	Text	-0.0934524	Female_x000D_ Categories_Text
home secretary	None	Female_x000D_ Categories	Text	-0.0851296	Female_x000D_ Categories_Text
homebuilder	None	Female_x000D_ Categories	Text	-0.000359666	Female_x000D_ Categories_Text
homegirl	None	Female_x000D_ Categories	Text	-0.712344	Female_x000D_ Categories_Text
homemaker	None	Female_x000D_ Categories	Text	-0.742397	Female_x000D_ Categories_Text
homeopath	None	Female_x000D_ Categories	Text	-0.26328	Female_x000D_ Categories_Text
homeowner	None	Female_x000D_ Categories	Text	-0.187445	Female_x000D_ Categories_Text
homesteader	None	Female_x000D_ Categories	Text	-0.102252	Female_x000D_ Categories_Text
homoeopath	None	Female_x000D_ Categories	Text	-0.0460314	Female_x000D_ Categories_Text
honeymooner	None	Female_x000D_ Categories	Text	-0.178864	Female_x000D_ Categories_Text
honoree	None	Female_x000D_ Categories	Text	-0.251922	Female_x000D_ Categories_Text
horse wrangler	None	Female_x000D_ Categories	Text	-0.0298368	Female_x000D_ Categories_Text
horsewoman	None	Female_x000D_ Categories	Text	-0.706329	Female_x000D_ Categories_Text
horticulturist	None	Female_x000D_ Categories	Text	-0.0293869	Female_x000D_ Categories_Text
hospital attendant	None	Female_x000D_ Categories	Text	-0.0661571	Female_x000D_ Categories_Text
host	None	Female_x000D_ Categories	Text	-0.0866868	Female_x000D_ Categories_Text
hostage	None	Female_x000D_ Categories	Text	-0.0767125	Female_x000D_ Categories_Text
hostess	None	Female_x000D_ Categories	Text	-0.710765	Female_x000D_ Categories_Text
hotel clerk	None	Female_x000D_ Categories	Text	-0.240364	Female_x000D_ Categories_Text
house decorator	None	Female_x000D_ Categories	Text	-0.234862	Female_x000D_ Categories_Text
house guest	None	Female_x000D_ Categories	Text	-0.0881176	Female_x000D_ Categories_Text
house painter	None	Female_x000D_ Categories	Text	-0.0603927	Female_x000D_ Categories_Text
house sitter	None	Female_x000D_ Categories	Text	-0.12446	Female_x000D_ Categories_Text
housebuilder	None	Female_x000D_ Categories	Text	-0.024882	Female_x000D_ Categories_Text
houseguest	None	Female_x000D_ Categories	Text	-0.168092	Female_x000D_ Categories_Text
householder	None	Female_x000D_ Categories	Text	-0.0890536	Female_x000D_ Categories_Text
housekeeper	None	Female_x000D_ Categories	Text	-0.451587	Female_x000D_ Categories_Text
housemaid	None	Female_x000D_ Categories	Text	-0.477616	Female_x000D_ Categories_Text
housemaster	None	Female_x000D_ Categories	Text	-0.00975196	Female_x000D_ Categories_Text
housemate	None	Female_x000D_ Categories	Text	-0.206436	Female_x000D_ Categories_Text
housing commissioner	None	Female_x000D_ Categories	Text	-0.098405	Female_x000D_ Categories_Text
hubby	None	Female_x000D_ Categories	Text	-0.305029	Female_x000D_ Categories_Text
huntress	None	Female_x000D_ Categories	Text	-0.503698	Female_x000D_ Categories_Text
husband	None	Female_x000D_ Categories	Text	-0.498166	Female_x000D_ Categories_Text
hussy	None	Female_x000D_ Categories	Text	-0.645329	Female_x000D_ Categories_Text
hygienist	None	Female_x000D_ Categories	Text	-0.567604	Female_x000D_ Categories_Text
hypochondriac	None	Female_x000D_ Categories	Text	-0.0608777	Female_x000D_ Categories_Text
hysteric	None	Female_x000D_ Categories	Text	-0.292518	Female_x000D_ Categories_Text
identical twin	None	Female_x000D_ Categories	Text	-0.0474333	Female_x000D_ Categories_Text
illegitimate child	None	Female_x000D_ Categories	Text	-0.164354	Female_x000D_ Categories_Text
illiterate person	None	Female_x000D_ Categories	Text	-0.0373043	Female_x000D_ Categories_Text
illustrator	None	Female_x000D_ Categories	Text	-0.107298	Female_x000D_ Categories_Text
immigrant	None	Female_x000D_ Categories	Text	-0.122341	Female_x000D_ Categories_Text
immunologist	None	Female_x000D_ Categories	Text	-0.0296459	Female_x000D_ Categories_Text
industry analyst	None	Female_x000D_ Categories	Text	-0.012478	Female_x000D_ Categories_Text
infant	None	Female_x000D_ Categories	Text	-0.333025	Female_x000D_ Categories_Text
inhabitant	None	Female_x000D_ Categories	Text	-0.00934202	Female_x000D_ Categories_Text
innkeeper	None	Female_x000D_ Categories	Text	-0.126441	Female_x000D_ Categories_Text
insider	None	Female_x000D_ Categories	Text	-0.122049	Female_x000D_ Categories_Text
instructor	None	Female_x000D_ Categories	Text	-0.0664257	Female_x000D_ Categories_Text
insurance broker	None	Female_x000D_ Categories	Text	-0.00481676	Female_x000D_ Categories_Text
insurrectionist	None	Female_x000D_ Categories	Text	-0.125696	Female_x000D_ Categories_Text
interior decorator	None	Female_x000D_ Categories	Text	-0.197388	Female_x000D_ Categories_Text
interior designer	None	Female_x000D_ Categories	Text	-0.255031	Female_x000D_ Categories_Text
interior secretary	None	Female_x000D_ Categories	Text	-0.132534	Female_x000D_ Categories_Text
intern	None	Female_x000D_ Categories	Text	-0.301818	Female_x000D_ Categories_Text
interpreter	None	Female_x000D_ Categories	Text	-0.0139599	Female_x000D_ Categories_Text
interviewee	None	Female_x000D_ Categories	Text	-0.0923195	Female_x000D_ Categories_Text
interviewer	None	Female_x000D_ Categories	Text	-0.0123972	Female_x000D_ Categories_Text
investigator	None	Female_x000D_ Categories	Text	-0.0593792	Female_x000D_ Categories_Text
invigilator	None	Female_x000D_ Categories	Text	-0.109338	Female_x000D_ Categories_Text
jailbird	None	Female_x000D_ Categories	Text	-0.121824	Female_x000D_ Categories_Text
jailer	None	Female_x000D_ Categories	Text	-0.181261	Female_x000D_ Categories_Text
jeweler	None	Female_x000D_ Categories	Text	-0.132732	Female_x000D_ Categories_Text
jewelry maker	None	Female_x000D_ Categories	Text	-0.259864	Female_x000D_ Categories_Text
jobholder	None	Female_x000D_ Categories	Text	-0.0290411	Female_x000D_ Categories_Text
jogger	None	Female_x000D_ Categories	Text	-0.125109	Female_x000D_ Categories_Text
journalist	None	Female_x000D_ Categories	Text	-0.105496	Female_x000D_ Categories_Text
judge	None	Female_x000D_ Categories	Text	-0.0942042	Female_x000D_ Categories_Text
judge advocate	None	Female_x000D_ Categories	Text	-0.213659	Female_x000D_ Categories_Text
junior	None	Female_x000D_ Categories	Text	-0.0279951	Female_x000D_ Categories_Text
junior featherweight	None	Female_x000D_ Categories	Text	-0.0234213	Female_x000D_ Categories_Text
jurist	None	Female_x000D_ Categories	Text	-0.12188	Female_x000D_ Categories_Text
juror	None	Female_x000D_ Categories	Text	-0.357705	Female_x000D_ Categories_Text
juvenile delinquent	None	Female_x000D_ Categories	Text	-0.0477301	Female_x000D_ Categories_Text
kabbalist	None	Female_x000D_ Categories	Text	-0.0421854	Female_x000D_ Categories_Text
kidnapper	None	Female_x000D_ Categories	Text	-0.0681618	Female_x000D_ Categories_Text
kindergartener	None	Female_x000D_ Categories	Text	-0.150742	Female_x000D_ Categories_Text
kindergartner	None	Female_x000D_ Categories	Text	-0.271133	Female_x000D_ Categories_Text
kleptomaniac	None	Female_x000D_ Categories	Text	-0.100138	Female_x000D_ Categories_Text
knitter	None	Female_x000D_ Categories	Text	-0.523959	Female_x000D_ Categories_Text
labor leader	None	Female_x000D_ Categories	Text	-0.0300412	Female_x000D_ Categories_Text
labor organizer	None	Female_x000D_ Categories	Text	-0.29463	Female_x000D_ Categories_Text
labor secretary	None	Female_x000D_ Categories	Text	-0.271606	Female_x000D_ Categories_Text
lady	None	Female_x000D_ Categories	Text	-0.853626	Female_x000D_ Categories_Text
lady friend	None	Female_x000D_ Categories	Text	-0.466382	Female_x000D_ Categories_Text
lady killer	None	Female_x000D_ Categories	Text	-0.514284	Female_x000D_ Categories_Text
landholder	None	Female_x000D_ Categories	Text	-0.002219	Female_x000D_ Categories_Text
landlady	None	Female_x000D_ Categories	Text	-0.414004	Female_x000D_ Categories_Text
landlord	None	Female_x000D_ Categories	Text	-0.0523822	Female_x000D_ Categories_Text
landman	None	Female_x000D_ Categories	Text	-0.0296468	Female_x000D_ Categories_Text
landscape gardener	None	Female_x000D_ Categories	Text	-0.123955	Female_x000D_ Categories_Text
landscapist	None	Female_x000D_ Categories	Text	-0.0143275	Female_x000D_ Categories_Text
lass	None	Female_x000D_ Categories	Text	-0.59856	Female_x000D_ Categories_Text
latchkey child	None	Female_x000D_ Categories	Text	-0.352109	Female_x000D_ Categories_Text
laundrywoman	None	Female_x000D_ Categories	Text	-0.550321	Female_x000D_ Categories_Text
laureate	None	Female_x000D_ Categories	Text	-0.137521	Female_x000D_ Categories_Text
law offender	None	Female_x000D_ Categories	Text	-0.0649345	Female_x000D_ Categories_Text
law officer	None	Female_x000D_ Categories	Text	-0.0620931	Female_x000D_ Categories_Text
law student	None	Female_x000D_ Categories	Text	-0.349972	Female_x000D_ Categories_Text
lawmaker	None	Female_x000D_ Categories	Text	-0.122463	Female_x000D_ Categories_Text
lawyer	None	Female_x000D_ Categories	Text	-0.00426017	Female_x000D_ Categories_Text
lay reader	None	Female_x000D_ Categories	Text	-0.0757328	Female_x000D_ Categories_Text
layperson	None	Female_x000D_ Categories	Text	-0.122027	Female_x000D_ Categories_Text
leading lady	None	Female_x000D_ Categories	Text	-0.618939	Female_x000D_ Categories_Text
learned person	None	Female_x000D_ Categories	Text	-0.0160652	Female_x000D_ Categories_Text
lease giver	None	Female_x000D_ Categories	Text	-0.110918	Female_x000D_ Categories_Text
leaseholder	None	Female_x000D_ Categories	Text	-0.0287149	Female_x000D_ Categories_Text
lecher	None	Female_x000D_ Categories	Text	-0.0350466	Female_x000D_ Categories_Text
lecturer	None	Female_x000D_ Categories	Text	-0.204267	Female_x000D_ Categories_Text
leftist	None	Female_x000D_ Categories	Text	-0.0551903	Female_x000D_ Categories_Text
legal assistant	None	Female_x000D_ Categories	Text	-0.098044	Female_x000D_ Categories_Text
legal expert	None	Female_x000D_ Categories	Text	-0.0755677	Female_x000D_ Categories_Text
legal guardian	None	Female_x000D_ Categories	Text	-0.115454	Female_x000D_ Categories_Text
legal representative	None	Female_x000D_ Categories	Text	-0.189728	Female_x000D_ Categories_Text
legislator	None	Female_x000D_ Categories	Text	-0.104008	Female_x000D_ Categories_Text
lender	None	Female_x000D_ Categories	Text	-0.215569	Female_x000D_ Categories_Text
lepidopterist	None	Female_x000D_ Categories	Text	-0.0373406	Female_x000D_ Categories_Text
lesbian	None	Female_x000D_ Categories	Text	-0.772616	Female_x000D_ Categories_Text
letter carrier	None	Female_x000D_ Categories	Text	-0.0502713	Female_x000D_ Categories_Text
letter writer	None	Female_x000D_ Categories	Text	-0.0214835	Female_x000D_ Categories_Text
lexicographer	None	Female_x000D_ Categories	Text	-0.0681573	Female_x000D_ Categories_Text
liberal	None	Female_x000D_ Categories	Text	-0.0248369	Female_x000D_ Categories_Text
libra	None	Female_x000D_ Categories	Text	-0.272195	Female_x000D_ Categories_Text
librarian	None	Female_x000D_ Categories	Text	-0.6113	Female_x000D_ Categories_Text
licensee	None	Female_x000D_ Categories	Text	-0.161642	Female_x000D_ Categories_Text
licenser	None	Female_x000D_ Categories	Text	-0.158622	Female_x000D_ Categories_Text
lifeguard	None	Female_x000D_ Categories	Text	-0.106851	Female_x000D_ Categories_Text
lifesaver	None	Female_x000D_ Categories	Text	-0.161684	Female_x000D_ Categories_Text
linguist	None	Female_x000D_ Categories	Text	-0.119073	Female_x000D_ Categories_Text
lip reader	None	Female_x000D_ Categories	Text	-0.140294	Female_x000D_ Categories_Text
listener	None	Female_x000D_ Categories	Text	-0.0350846	Female_x000D_ Categories_Text
literary critic	None	Female_x000D_ Categories	Text	-0.138694	Female_x000D_ Categories_Text
literary hack	None	Female_x000D_ Categories	Text	-0.0193411	Female_x000D_ Categories_Text
literary pirate	None	Female_x000D_ Categories	Text	-0.149598	Female_x000D_ Categories_Text
literate person	None	Female_x000D_ Categories	Text	-0.0482008	Female_x000D_ Categories_Text
little girl	None	Female_x000D_ Categories	Text	-0.388262	Female_x000D_ Categories_Text
little sister	None	Female_x000D_ Categories	Text	-0.422826	Female_x000D_ Categories_Text
liturgist	None	Female_x000D_ Categories	Text	-0.0601656	Female_x000D_ Categories_Text
lobbyist	None	Female_x000D_ Categories	Text	-0.105429	Female_x000D_ Categories_Text
lover	None	Female_x000D_ Categories	Text	-0.188074	Female_x000D_ Categories_Text
madam	None	Female_x000D_ Categories	Text	-0.519837	Female_x000D_ Categories_Text
madame	None	Female_x000D_ Categories	Text	-0.617373	Female_x000D_ Categories_Text
madwoman	None	Female_x000D_ Categories	Text	-0.447176	Female_x000D_ Categories_Text
magistrate	None	Female_x000D_ Categories	Text	-0.0910144	Female_x000D_ Categories_Text
maid	None	Female_x000D_ Categories	Text	-0.577375	Female_x000D_ Categories_Text
maiden	None	Female_x000D_ Categories	Text	-0.219362	Female_x000D_ Categories_Text
maiden aunt	None	Female_x000D_ Categories	Text	-0.397722	Female_x000D_ Categories_Text
maidservant	None	Female_x000D_ Categories	Text	-0.376985	Female_x000D_ Categories_Text
mail carrier	None	Female_x000D_ Categories	Text	-0.125358	Female_x000D_ Categories_Text
mail clerk	None	Female_x000D_ Categories	Text	-0.302698	Female_x000D_ Categories_Text
male	None	Female_x000D_ Categories	Text	-0.118053	Female_x000D_ Categories_Text
male aristocrat	None	Female_x000D_ Categories	Text	-0.155985	Female_x000D_ Categories_Text
male chauvinist	None	Female_x000D_ Categories	Text	-0.0938738	Female_x000D_ Categories_Text
male child	None	Female_x000D_ Categories	Text	-0.293095	Female_x000D_ Categories_Text
male offspring	None	Female_x000D_ Categories	Text	-0.152665	Female_x000D_ Categories_Text
male parent	None	Female_x000D_ Categories	Text	-0.299626	Female_x000D_ Categories_Text
male person	None	Female_x000D_ Categories	Text	-0.0691088	Female_x000D_ Categories_Text
male sibling	None	Female_x000D_ Categories	Text	-0.0982045	Female_x000D_ Categories_Text
mama	None	Female_x000D_ Categories	Text	-0.205883	Female_x000D_ Categories_Text
mamma	None	Female_x000D_ Categories	Text	-0.173785	Female_x000D_ Categories_Text
mammy	None	Female_x000D_ Categories	Text	-0.292474	Female_x000D_ Categories_Text
manageress	None	Female_x000D_ Categories	Text	-0.563139	Female_x000D_ Categories_Text
manicurist	None	Female_x000D_ Categories	Text	-0.771407	Female_x000D_ Categories_Text
manikin	None	Female_x000D_ Categories	Text	-0.194139	Female_x000D_ Categories_Text
mannequin	None	Female_x000D_ Categories	Text	-0.322137	Female_x000D_ Categories_Text
mantrap	None	Female_x000D_ Categories	Text	-0.0614902	Female_x000D_ Categories_Text
manufacturer	None	Female_x000D_ Categories	Text	-0.0353512	Female_x000D_ Categories_Text
marathon runner	None	Female_x000D_ Categories	Text	-0.137925	Female_x000D_ Categories_Text
marathoner	None	Female_x000D_ Categories	Text	-0.272771	Female_x000D_ Categories_Text
marcher	None	Female_x000D_ Categories	Text	-0.1523	Female_x000D_ Categories_Text
marketer	None	Female_x000D_ Categories	Text	-0.0307101	Female_x000D_ Categories_Text
marriage broker	None	Female_x000D_ Categories	Text	-0.192322	Female_x000D_ Categories_Text
married man	None	Female_x000D_ Categories	Text	-0.217227	Female_x000D_ Categories_Text
married woman	None	Female_x000D_ Categories	Text	-0.609994	Female_x000D_ Categories_Text
masquerader	None	Female_x000D_ Categories	Text	-0.106564	Female_x000D_ Categories_Text
mass murderer	None	Female_x000D_ Categories	Text	-0.00686802	Female_x000D_ Categories_Text
masseuse	None	Female_x000D_ Categories	Text	-0.104003	Female_x000D_ Categories_Text
matchmaker	None	Female_x000D_ Categories	Text	-0.231823	Female_x000D_ Categories_Text
materialist	None	Female_x000D_ Categories	Text	-0.00138657	Female_x000D_ Categories_Text
math teacher	None	Female_x000D_ Categories	Text	-0.213623	Female_x000D_ Categories_Text
mathematics teacher	None	Female_x000D_ Categories	Text	-0.163863	Female_x000D_ Categories_Text
matriarch	None	Female_x000D_ Categories	Text	-0.642385	Female_x000D_ Categories_Text
matron	None	Female_x000D_ Categories	Text	-0.601719	Female_x000D_ Categories_Text
mayor	None	Female_x000D_ Categories	Text	-0.0580519	Female_x000D_ Categories_Text
mayoress	None	Female_x000D_ Categories	Text	-0.417253	Female_x000D_ Categories_Text
meat packer	None	Female_x000D_ Categories	Text	-0.119019	Female_x000D_ Categories_Text
medal winner	None	Female_x000D_ Categories	Text	-0.0806059	Female_x000D_ Categories_Text
medalist	None	Female_x000D_ Categories	Text	-0.142115	Female_x000D_ Categories_Text
medical assistant	None	Female_x000D_ Categories	Text	-0.0084728	Female_x000D_ Categories_Text
medical examiner	None	Female_x000D_ Categories	Text	-0.0754656	Female_x000D_ Categories_Text
medical extern	None	Female_x000D_ Categories	Text	-0.227205	Female_x000D_ Categories_Text
medical intern	None	Female_x000D_ Categories	Text	-0.20954	Female_x000D_ Categories_Text
medical practitioner	None	Female_x000D_ Categories	Text	-0.0672112	Female_x000D_ Categories_Text
medical scientist	None	Female_x000D_ Categories	Text	-0.00673462	Female_x000D_ Categories_Text
medical student	None	Female_x000D_ Categories	Text	-0.195622	Female_x000D_ Categories_Text
melancholic	None	Female_x000D_ Categories	Text	-0.0362536	Female_x000D_ Categories_Text
member	None	Female_x000D_ Categories	Text	-0.0730987	Female_x000D_ Categories_Text
merchandiser	None	Female_x000D_ Categories	Text	-0.219614	Female_x000D_ Categories_Text
methodist	None	Female_x000D_ Categories	Text	-0.0803818	Female_x000D_ Categories_Text
microbiologist	None	Female_x000D_ Categories	Text	-0.0107329	Female_x000D_ Categories_Text
midwife	None	Female_x000D_ Categories	Text	-0.704998	Female_x000D_ Categories_Text
migrant	None	Female_x000D_ Categories	Text	-0.181555	Female_x000D_ Categories_Text
military attache	None	Female_x000D_ Categories	Text	-0.0561088	Female_x000D_ Categories_Text
military governor	None	Female_x000D_ Categories	Text	-0.0723897	Female_x000D_ Categories_Text
military volunteer	None	Female_x000D_ Categories	Text	-0.225767	Female_x000D_ Categories_Text
milkmaid	None	Female_x000D_ Categories	Text	-0.478836	Female_x000D_ Categories_Text
milksop	None	Female_x000D_ Categories	Text	-0.0356202	Female_x000D_ Categories_Text
millionairess	None	Female_x000D_ Categories	Text	-0.716715	Female_x000D_ Categories_Text
mime	None	Female_x000D_ Categories	Text	-0.0259712	Female_x000D_ Categories_Text
mineworker	None	Female_x000D_ Categories	Text	-0.189608	Female_x000D_ Categories_Text
miniaturist	None	Female_x000D_ Categories	Text	-0.141778	Female_x000D_ Categories_Text
miracle worker	None	Female_x000D_ Categories	Text	-0.0736925	Female_x000D_ Categories_Text
misogynist	None	Female_x000D_ Categories	Text	-0.0988183	Female_x000D_ Categories_Text
missionary	None	Female_x000D_ Categories	Text	-0.109896	Female_x000D_ Categories_Text
mistress	None	Female_x000D_ Categories	Text	-0.311647	Female_x000D_ Categories_Text
mixologist	None	Female_x000D_ Categories	Text	-0.0227292	Female_x000D_ Categories_Text
model	None	Female_x000D_ Categories	Text	-0.294534	Female_x000D_ Categories_Text
moderator	None	Female_x000D_ Categories	Text	-0.0654913	Female_x000D_ Categories_Text
modernist	None	Female_x000D_ Categories	Text	-0.0474113	Female_x000D_ Categories_Text
molecular biologist	None	Female_x000D_ Categories	Text	-0.0133101	Female_x000D_ Categories_Text
mom	None	Female_x000D_ Categories	Text	-0.523321	Female_x000D_ Categories_Text
momma	None	Female_x000D_ Categories	Text	-0.13425	Female_x000D_ Categories_Text
mommy	None	Female_x000D_ Categories	Text	-0.54891	Female_x000D_ Categories_Text
monarch	None	Female_x000D_ Categories	Text	-0.105915	Female_x000D_ Categories_Text
moneylender	None	Female_x000D_ Categories	Text	-0.0388926	Female_x000D_ Categories_Text
moneymaker	None	Female_x000D_ Categories	Text	-0.0719364	Female_x000D_ Categories_Text
monolingual	None	Female_x000D_ Categories	Text	-0.202546	Female_x000D_ Categories_Text
monozygotic twin	None	Female_x000D_ Categories	Text	-0.25082	Female_x000D_ Categories_Text
mortgage holder	None	Female_x000D_ Categories	Text	-0.169149	Female_x000D_ Categories_Text
mortgagee	None	Female_x000D_ Categories	Text	-0.100186	Female_x000D_ Categories_Text
mortgager	None	Female_x000D_ Categories	Text	-0.0534478	Female_x000D_ Categories_Text
mother	None	Female_x000D_ Categories	Text	-0.602447	Female_x000D_ Categories_Text
mother's daughter	None	Female_x000D_ Categories	Text	-0.551765	Female_x000D_ Categories_Text
mother figure	None	Female_x000D_ Categories	Text	-0.238503	Female_x000D_ Categories_Text
mother fucker	None	Female_x000D_ Categories	Text	-0.272935	Female_x000D_ Categories_Text
mourner	None	Female_x000D_ Categories	Text	-0.12197	Female_x000D_ Categories_Text
movie maker	None	Female_x000D_ Categories	Text	-0.00820692	Female_x000D_ Categories_Text
moviegoer	None	Female_x000D_ Categories	Text	-0.157848	Female_x000D_ Categories_Text
mummy	None	Female_x000D_ Categories	Text	-0.210683	Female_x000D_ Categories_Text
murderess	None	Female_x000D_ Categories	Text	-0.517004	Female_x000D_ Categories_Text
music critic	None	Female_x000D_ Categories	Text	-0.0243314	Female_x000D_ Categories_Text
music director	None	Female_x000D_ Categories	Text	-0.139148	Female_x000D_ Categories_Text
music teacher	None	Female_x000D_ Categories	Text	-0.239643	Female_x000D_ Categories_Text
musicologist	None	Female_x000D_ Categories	Text	-0.0546816	Female_x000D_ Categories_Text
mythologist	None	Female_x000D_ Categories	Text	-0.155037	Female_x000D_ Categories_Text
nanny	None	Female_x000D_ Categories	Text	-0.418776	Female_x000D_ Categories_Text
narcissist	None	Female_x000D_ Categories	Text	-0.00748436	Female_x000D_ Categories_Text
narcoleptic	None	Female_x000D_ Categories	Text	-0.0227807	Female_x000D_ Categories_Text
narrator	None	Female_x000D_ Categories	Text	-0.0905023	Female_x000D_ Categories_Text
naturist	None	Female_x000D_ Categories	Text	-0.27665	Female_x000D_ Categories_Text
naturopath	None	Female_x000D_ Categories	Text	-0.297691	Female_x000D_ Categories_Text
neoliberal	None	Female_x000D_ Categories	Text	-0.116536	Female_x000D_ Categories_Text
neonate	None	Female_x000D_ Categories	Text	-0.294457	Female_x000D_ Categories_Text
neuroscientist	None	Female_x000D_ Categories	Text	-0.0175018	Female_x000D_ Categories_Text
neurotic	None	Female_x000D_ Categories	Text	-0.216172	Female_x000D_ Categories_Text
newbie person	None	Female_x000D_ Categories	Text	-0.0389187	Female_x000D_ Categories_Text
newborn	None	Female_x000D_ Categories	Text	-0.305671	Female_x000D_ Categories_Text
newborn baby	None	Female_x000D_ Categories	Text	-0.370578	Female_x000D_ Categories_Text
newborn infant	None	Female_x000D_ Categories	Text	-0.337446	Female_x000D_ Categories_Text
newlywed	None	Female_x000D_ Categories	Text	-0.469631	Female_x000D_ Categories_Text
news anchor	None	Female_x000D_ Categories	Text	-0.0369678	Female_x000D_ Categories_Text
newscaster	None	Female_x000D_ Categories	Text	-0.347649	Female_x000D_ Categories_Text
newspaper editor	None	Female_x000D_ Categories	Text	-0.0475505	Female_x000D_ Categories_Text
newspaper publisher	None	Female_x000D_ Categories	Text	-0.0432435	Female_x000D_ Categories_Text
newsperson	None	Female_x000D_ Categories	Text	-0.415058	Female_x000D_ Categories_Text
newsreader	None	Female_x000D_ Categories	Text	-0.319382	Female_x000D_ Categories_Text
newswriter	None	Female_x000D_ Categories	Text	-0.0824546	Female_x000D_ Categories_Text
nobel laureate	None	Female_x000D_ Categories	Text	-0.0292165	Female_x000D_ Categories_Text
noblewoman	None	Female_x000D_ Categories	Text	-0.361514	Female_x000D_ Categories_Text
nominator	None	Female_x000D_ Categories	Text	-0.38262	Female_x000D_ Categories_Text
nominee	None	Female_x000D_ Categories	Text	-0.0440878	Female_x000D_ Categories_Text
noncitizen	None	Female_x000D_ Categories	Text	-0.074389	Female_x000D_ Categories_Text
nonconformist	None	Female_x000D_ Categories	Text	-0.00713191	Female_x000D_ Categories_Text
nondrinker	None	Female_x000D_ Categories	Text	-0.211586	Female_x000D_ Categories_Text
nonsmoker	None	Female_x000D_ Categories	Text	-0.201762	Female_x000D_ Categories_Text
novelist	None	Female_x000D_ Categories	Text	-0.203109	Female_x000D_ Categories_Text
nuclear chemist	None	Female_x000D_ Categories	Text	-0.0578158	Female_x000D_ Categories_Text
nude person	None	Female_x000D_ Categories	Text	-0.319507	Female_x000D_ Categories_Text
nudist	None	Female_x000D_ Categories	Text	-0.162059	Female_x000D_ Categories_Text
numerologist	None	Female_x000D_ Categories	Text	-0.190097	Female_x000D_ Categories_Text
nurse	None	Female_x000D_ Categories	Text	-0.653738	Female_x000D_ Categories_Text
nurse clinician	None	Female_x000D_ Categories	Text	-0.463783	Female_x000D_ Categories_Text
nurse practitioner	None	Female_x000D_ Categories	Text	-0.4454	Female_x000D_ Categories_Text
nursemaid	None	Female_x000D_ Categories	Text	-0.306616	Female_x000D_ Categories_Text
nutritionist	None	Female_x000D_ Categories	Text	-0.379427	Female_x000D_ Categories_Text
nymph	None	Female_x000D_ Categories	Text	-0.130204	Female_x000D_ Categories_Text
nympho	None	Female_x000D_ Categories	Text	-0.396476	Female_x000D_ Categories_Text
nymphomaniac	None	Female_x000D_ Categories	Text	-0.531217	Female_x000D_ Categories_Text
oarswoman	None	Female_x000D_ Categories	Text	-0.402374	Female_x000D_ Categories_Text
obstetrician	None	Female_x000D_ Categories	Text	-0.379821	Female_x000D_ Categories_Text
occupant	None	Female_x000D_ Categories	Text	-0.0223025	Female_x000D_ Categories_Text
offspring	None	Female_x000D_ Categories	Text	-0.131596	Female_x000D_ Categories_Text
oil painter	None	Female_x000D_ Categories	Text	-0.059463	Female_x000D_ Categories_Text
old lady	None	Female_x000D_ Categories	Text	-0.539661	Female_x000D_ Categories_Text
old maid	None	Female_x000D_ Categories	Text	-0.371962	Female_x000D_ Categories_Text
old woman	None	Female_x000D_ Categories	Text	-0.39864	Female_x000D_ Categories_Text
olympian	None	Female_x000D_ Categories	Text	-0.0552396	Female_x000D_ Categories_Text
oncologist	None	Female_x000D_ Categories	Text	-0.125024	Female_x000D_ Categories_Text
onlooker	None	Female_x000D_ Categories	Text	-0.138467	Female_x000D_ Categories_Text
opera star	None	Female_x000D_ Categories	Text	-0.0688142	Female_x000D_ Categories_Text
opium addict	None	Female_x000D_ Categories	Text	-0.0182916	Female_x000D_ Categories_Text
optician	None	Female_x000D_ Categories	Text	-0.144461	Female_x000D_ Categories_Text
optometrist	None	Female_x000D_ Categories	Text	-0.0420037	Female_x000D_ Categories_Text
orphan	None	Female_x000D_ Categories	Text	-0.108505	Female_x000D_ Categories_Text
orthodontist	None	Female_x000D_ Categories	Text	-0.132534	Female_x000D_ Categories_Text
osteologist	None	Female_x000D_ Categories	Text	-0.0707204	Female_x000D_ Categories_Text
outdoorswoman	None	Female_x000D_ Categories	Text	-0.320238	Female_x000D_ Categories_Text
outpatient	None	Female_x000D_ Categories	Text	-0.0508622	Female_x000D_ Categories_Text
overachiever	None	Female_x000D_ Categories	Text	-0.00698285	Female_x000D_ Categories_Text
pagan	None	Female_x000D_ Categories	Text	-0.0406508	Female_x000D_ Categories_Text
painter	None	Female_x000D_ Categories	Text	-0.00370466	Female_x000D_ Categories_Text
panelist	None	Female_x000D_ Categories	Text	-0.249157	Female_x000D_ Categories_Text
panellist	None	Female_x000D_ Categories	Text	-0.105923	Female_x000D_ Categories_Text
pansexual	None	Female_x000D_ Categories	Text	-0.297581	Female_x000D_ Categories_Text
paralegal	None	Female_x000D_ Categories	Text	-0.635129	Female_x000D_ Categories_Text
paralytic	None	Female_x000D_ Categories	Text	-0.155516	Female_x000D_ Categories_Text
paramedic	None	Female_x000D_ Categories	Text	-0.0111284	Female_x000D_ Categories_Text
paramour	None	Female_x000D_ Categories	Text	-0.249582	Female_x000D_ Categories_Text
paraplegic	None	Female_x000D_ Categories	Text	-0.0592883	Female_x000D_ Categories_Text
paraprofessional	None	Female_x000D_ Categories	Text	-0.415111	Female_x000D_ Categories_Text
parapsychologist	None	Female_x000D_ Categories	Text	-0.0775184	Female_x000D_ Categories_Text
parent	None	Female_x000D_ Categories	Text	-0.320468	Female_x000D_ Categories_Text
parishioner	None	Female_x000D_ Categories	Text	-0.106569	Female_x000D_ Categories_Text
parliamentarian	None	Female_x000D_ Categories	Text	-0.140034	Female_x000D_ Categories_Text
parodist	None	Female_x000D_ Categories	Text	-0.000390464	Female_x000D_ Categories_Text
participant	None	Female_x000D_ Categories	Text	-0.264031	Female_x000D_ Categories_Text
partner	None	Female_x000D_ Categories	Text	-0.0160861	Female_x000D_ Categories_Text
party girl	None	Female_x000D_ Categories	Text	-0.446497	Female_x000D_ Categories_Text
partygoer	None	Female_x000D_ Categories	Text	-0.121578	Female_x000D_ Categories_Text
passenger	None	Female_x000D_ Categories	Text	-0.132476	Female_x000D_ Categories_Text
pastry cook	None	Female_x000D_ Categories	Text	-0.264771	Female_x000D_ Categories_Text
patentee	None	Female_x000D_ Categories	Text	-0.0252654	Female_x000D_ Categories_Text
pathfinder	None	Female_x000D_ Categories	Text	-0.0220348	Female_x000D_ Categories_Text
pathologist	None	Female_x000D_ Categories	Text	-0.293912	Female_x000D_ Categories_Text
patient	None	Female_x000D_ Categories	Text	-0.000338874	Female_x000D_ Categories_Text
patroness	None	Female_x000D_ Categories	Text	-0.548952	Female_x000D_ Categories_Text
pavement artist	None	Female_x000D_ Categories	Text	-0.2313	Female_x000D_ Categories_Text
peacekeeper	None	Female_x000D_ Categories	Text	-0.0625143	Female_x000D_ Categories_Text
peasant	None	Female_x000D_ Categories	Text	-0.217872	Female_x000D_ Categories_Text
pediatrician	None	Female_x000D_ Categories	Text	-0.268826	Female_x000D_ Categories_Text
peer	None	Female_x000D_ Categories	Text	-0.147786	Female_x000D_ Categories_Text
performer	None	Female_x000D_ Categories	Text	-0.0769896	Female_x000D_ Categories_Text
performing artist	None	Female_x000D_ Categories	Text	-0.213353	Female_x000D_ Categories_Text
perfumer	None	Female_x000D_ Categories	Text	-0.28331	Female_x000D_ Categories_Text
pet sitter	None	Female_x000D_ Categories	Text	-0.194535	Female_x000D_ Categories_Text
pharmacist	None	Female_x000D_ Categories	Text	-0.148149	Female_x000D_ Categories_Text
philologist	None	Female_x000D_ Categories	Text	-0.0518498	Female_x000D_ Categories_Text
photographer	None	Female_x000D_ Categories	Text	-0.027051	Female_x000D_ Categories_Text
photojournalist	None	Female_x000D_ Categories	Text	-0.0403792	Female_x000D_ Categories_Text
physical therapist	None	Female_x000D_ Categories	Text	-0.108725	Female_x000D_ Categories_Text
physiotherapist	None	Female_x000D_ Categories	Text	-0.0119457	Female_x000D_ Categories_Text
pianist	None	Female_x000D_ Categories	Text	-0.0644223	Female_x000D_ Categories_Text
piano maker	None	Female_x000D_ Categories	Text	-0.0332172	Female_x000D_ Categories_Text
piano teacher	None	Female_x000D_ Categories	Text	-0.247415	Female_x000D_ Categories_Text
pilgrim	None	Female_x000D_ Categories	Text	-0.027405	Female_x000D_ Categories_Text
pill pusher	None	Female_x000D_ Categories	Text	-0.0474979	Female_x000D_ Categories_Text
pimp	None	Female_x000D_ Categories	Text	-0.0627771	Female_x000D_ Categories_Text
pipe smoker	None	Female_x000D_ Categories	Text	-0.0410855	Female_x000D_ Categories_Text
plagiarizer	None	Female_x000D_ Categories	Text	-0.188647	Female_x000D_ Categories_Text
plaintiff	None	Female_x000D_ Categories	Text	-0.248162	Female_x000D_ Categories_Text
plant scientist	None	Female_x000D_ Categories	Text	-0.10503	Female_x000D_ Categories_Text
plastic surgeon	None	Female_x000D_ Categories	Text	-0.040722	Female_x000D_ Categories_Text
playgoer	None	Female_x000D_ Categories	Text	-0.33971	Female_x000D_ Categories_Text
playmate	None	Female_x000D_ Categories	Text	-0.169795	Female_x000D_ Categories_Text
playwright	None	Female_x000D_ Categories	Text	-0.163098	Female_x000D_ Categories_Text
poet	None	Female_x000D_ Categories	Text	-0.0511469	Female_x000D_ Categories_Text
poet laureate	None	Female_x000D_ Categories	Text	-0.108995	Female_x000D_ Categories_Text
poetess	None	Female_x000D_ Categories	Text	-0.719357	Female_x000D_ Categories_Text
pointillist	None	Female_x000D_ Categories	Text	-0.118575	Female_x000D_ Categories_Text
pole jumper	None	Female_x000D_ Categories	Text	-0.00199558	Female_x000D_ Categories_Text
pole vaulter	None	Female_x000D_ Categories	Text	-0.198707	Female_x000D_ Categories_Text
police matron	None	Female_x000D_ Categories	Text	-0.393057	Female_x000D_ Categories_Text
policewoman	None	Female_x000D_ Categories	Text	-0.65682	Female_x000D_ Categories_Text
political prisoner	None	Female_x000D_ Categories	Text	-0.00629106	Female_x000D_ Categories_Text
political scientist	None	Female_x000D_ Categories	Text	-0.0971264	Female_x000D_ Categories_Text
politician	None	Female_x000D_ Categories	Text	-0.00286391	Female_x000D_ Categories_Text
population scientist	None	Female_x000D_ Categories	Text	-0.0297771	Female_x000D_ Categories_Text
porn merchant	None	Female_x000D_ Categories	Text	-0.13054	Female_x000D_ Categories_Text
portrait painter	None	Female_x000D_ Categories	Text	-0.0128346	Female_x000D_ Categories_Text
postal clerk	None	Female_x000D_ Categories	Text	-0.238661	Female_x000D_ Categories_Text
postdoc	None	Female_x000D_ Categories	Text	-0.267203	Female_x000D_ Categories_Text
poster child	None	Female_x000D_ Categories	Text	-0.152103	Female_x000D_ Categories_Text
poster girl	None	Female_x000D_ Categories	Text	-0.316452	Female_x000D_ Categories_Text
postgraduate	None	Female_x000D_ Categories	Text	-0.0853356	Female_x000D_ Categories_Text
postmistress	None	Female_x000D_ Categories	Text	-0.631801	Female_x000D_ Categories_Text
practitioner	None	Female_x000D_ Categories	Text	-0.130805	Female_x000D_ Categories_Text
preschooler	None	Female_x000D_ Categories	Text	-0.144453	Female_x000D_ Categories_Text
presenter	None	Female_x000D_ Categories	Text	-0.282336	Female_x000D_ Categories_Text
preteen	None	Female_x000D_ Categories	Text	-0.312141	Female_x000D_ Categories_Text
priestess	None	Female_x000D_ Categories	Text	-0.631797	Female_x000D_ Categories_Text
princess	None	Female_x000D_ Categories	Text	-0.624472	Female_x000D_ Categories_Text
principal investigator	None	Female_x000D_ Categories	Text	-0.107799	Female_x000D_ Categories_Text
private citizen	None	Female_x000D_ Categories	Text	-0.126838	Female_x000D_ Categories_Text
private detective	None	Female_x000D_ Categories	Text	-0.0283848	Female_x000D_ Categories_Text
private instructor	None	Female_x000D_ Categories	Text	-0.0943621	Female_x000D_ Categories_Text
private investigator	None	Female_x000D_ Categories	Text	-0.0817512	Female_x000D_ Categories_Text
proctor	None	Female_x000D_ Categories	Text	-0.0871684	Female_x000D_ Categories_Text
producer	None	Female_x000D_ Categories	Text	-0.0345623	Female_x000D_ Categories_Text
prof	None	Female_x000D_ Categories	Text	-0.0520915	Female_x000D_ Categories_Text
professional dancer	None	Female_x000D_ Categories	Text	-0.2867	Female_x000D_ Categories_Text
professor	None	Female_x000D_ Categories	Text	-0.0751355	Female_x000D_ Categories_Text
progressive	None	Female_x000D_ Categories	Text	-0.0668256	Female_x000D_ Categories_Text
prohibitionist	None	Female_x000D_ Categories	Text	-0.103487	Female_x000D_ Categories_Text
proletarian	None	Female_x000D_ Categories	Text	-0.0365649	Female_x000D_ Categories_Text
property owner	None	Female_x000D_ Categories	Text	-0.0146103	Female_x000D_ Categories_Text
prophetess	None	Female_x000D_ Categories	Text	-0.315651	Female_x000D_ Categories_Text
prosecuting attorney	None	Female_x000D_ Categories	Text	-0.0712414	Female_x000D_ Categories_Text
prosecutor	None	Female_x000D_ Categories	Text	-0.137409	Female_x000D_ Categories_Text
prostitute	None	Female_x000D_ Categories	Text	-0.438552	Female_x000D_ Categories_Text
protester	None	Female_x000D_ Categories	Text	-0.025207	Female_x000D_ Categories_Text
provost	None	Female_x000D_ Categories	Text	-0.160683	Female_x000D_ Categories_Text
psychic	None	Female_x000D_ Categories	Text	-0.271901	Female_x000D_ Categories_Text
psychologist	None	Female_x000D_ Categories	Text	-0.0230086	Female_x000D_ Categories_Text
psychotherapist	None	Female_x000D_ Categories	Text	-0.3832	Female_x000D_ Categories_Text
public prosecutor	None	Female_x000D_ Categories	Text	-0.181166	Female_x000D_ Categories_Text
public speaker	None	Female_x000D_ Categories	Text	-0.233361	Female_x000D_ Categories_Text
publicist	None	Female_x000D_ Categories	Text	-0.322751	Female_x000D_ Categories_Text
publisher	None	Female_x000D_ Categories	Text	-0.126741	Female_x000D_ Categories_Text
punk	None	Female_x000D_ Categories	Text	-0.044534	Female_x000D_ Categories_Text
punk rocker	None	Female_x000D_ Categories	Text	-0.0853041	Female_x000D_ Categories_Text
puritan	None	Female_x000D_ Categories	Text	-0.00570702	Female_x000D_ Categories_Text
quaker	None	Female_x000D_ Categories	Text	-0.203631	Female_x000D_ Categories_Text
queen	None	Female_x000D_ Categories	Text	-0.702525	Female_x000D_ Categories_Text
queen consort	None	Female_x000D_ Categories	Text	-0.554687	Female_x000D_ Categories_Text
queen mother	None	Female_x000D_ Categories	Text	-0.816612	Female_x000D_ Categories_Text
queer person	None	Female_x000D_ Categories	Text	-0.168446	Female_x000D_ Categories_Text
radiographer	None	Female_x000D_ Categories	Text	-0.59528	Female_x000D_ Categories_Text
radiologist	None	Female_x000D_ Categories	Text	-0.170224	Female_x000D_ Categories_Text
rape suspect	None	Female_x000D_ Categories	Text	-0.0137964	Female_x000D_ Categories_Text
rapist	None	Female_x000D_ Categories	Text	-0.0420276	Female_x000D_ Categories_Text
rapporteur	None	Female_x000D_ Categories	Text	-0.239194	Female_x000D_ Categories_Text
realtor	None	Female_x000D_ Categories	Text	-0.286451	Female_x000D_ Categories_Text
receptionist	None	Female_x000D_ Categories	Text	-0.628692	Female_x000D_ Categories_Text
refugee	None	Female_x000D_ Categories	Text	-0.0751367	Female_x000D_ Categories_Text
registered nurse	None	Female_x000D_ Categories	Text	-0.449934	Female_x000D_ Categories_Text
religious person	None	Female_x000D_ Categories	Text	-0.00758349	Female_x000D_ Categories_Text
rent collector	None	Female_x000D_ Categories	Text	-0.0941005	Female_x000D_ Categories_Text
reporter	None	Female_x000D_ Categories	Text	-0.0668622	Female_x000D_ Categories_Text
representative	None	Female_x000D_ Categories	Text	-0.184875	Female_x000D_ Categories_Text
research director	None	Female_x000D_ Categories	Text	-0.194936	Female_x000D_ Categories_Text
researcher	None	Female_x000D_ Categories	Text	-0.249019	Female_x000D_ Categories_Text
resident commissioner	None	Female_x000D_ Categories	Text	-0.081537	Female_x000D_ Categories_Text
resident physician	None	Female_x000D_ Categories	Text	-0.0234103	Female_x000D_ Categories_Text
retailer	None	Female_x000D_ Categories	Text	-0.173177	Female_x000D_ Categories_Text
retiree	None	Female_x000D_ Categories	Text	-0.0860603	Female_x000D_ Categories_Text
rheumatologist	None	Female_x000D_ Categories	Text	-0.0427159	Female_x000D_ Categories_Text
rightist	None	Female_x000D_ Categories	Text	-0.056416	Female_x000D_ Categories_Text
ring girl	None	Female_x000D_ Categories	Text	-0.311136	Female_x000D_ Categories_Text
role model	None	Female_x000D_ Categories	Text	-0.130155	Female_x000D_ Categories_Text
royalist	None	Female_x000D_ Categories	Text	-0.0393723	Female_x000D_ Categories_Text
rug merchant	None	Female_x000D_ Categories	Text	-0.0858965	Female_x000D_ Categories_Text
sadomasochist	None	Female_x000D_ Categories	Text	-0.00208522	Female_x000D_ Categories_Text
sailor	None	Female_x000D_ Categories	Text	-0.0996877	Female_x000D_ Categories_Text
sales representative	None	Female_x000D_ Categories	Text	-0.176704	Female_x000D_ Categories_Text
salesclerk	None	Female_x000D_ Categories	Text	-0.48659	Female_x000D_ Categories_Text
salesgirl	None	Female_x000D_ Categories	Text	-0.564947	Female_x000D_ Categories_Text
saleslady	None	Female_x000D_ Categories	Text	-0.713554	Female_x000D_ Categories_Text
salesperson	None	Female_x000D_ Categories	Text	-0.299206	Female_x000D_ Categories_Text
saleswoman	None	Female_x000D_ Categories	Text	-0.766206	Female_x000D_ Categories_Text
scammer	None	Female_x000D_ Categories	Text	-0.0924684	Female_x000D_ Categories_Text
scholastic	None	Female_x000D_ Categories	Text	-0.0956802	Female_x000D_ Categories_Text
school principal	None	Female_x000D_ Categories	Text	-0.146537	Female_x000D_ Categories_Text
school superintendent	None	Female_x000D_ Categories	Text	-0.0548675	Female_x000D_ Categories_Text
school teacher	None	Female_x000D_ Categories	Text	-0.234565	Female_x000D_ Categories_Text
schoolfriend	None	Female_x000D_ Categories	Text	-0.217826	Female_x000D_ Categories_Text
schoolgirl	None	Female_x000D_ Categories	Text	-0.643163	Female_x000D_ Categories_Text
schoolmistress	None	Female_x000D_ Categories	Text	-0.634551	Female_x000D_ Categories_Text
schoolteacher	None	Female_x000D_ Categories	Text	-0.351715	Female_x000D_ Categories_Text
science teacher	None	Female_x000D_ Categories	Text	-0.278998	Female_x000D_ Categories_Text
scientist	None	Female_x000D_ Categories	Text	-0.0350622	Female_x000D_ Categories_Text
scuba diver	None	Female_x000D_ Categories	Text	-0.0697167	Female_x000D_ Categories_Text
sculptor	None	Female_x000D_ Categories	Text	-0.00773748	Female_x000D_ Categories_Text
seasonal worker	None	Female_x000D_ Categories	Text	-0.245566	Female_x000D_ Categories_Text
secretary	None	Female_x000D_ Categories	Text	-0.140423	Female_x000D_ Categories_Text
security director	None	Female_x000D_ Categories	Text	-0.0234804	Female_x000D_ Categories_Text
seducer	None	Female_x000D_ Categories	Text	-0.134385	Female_x000D_ Categories_Text
seductress	None	Female_x000D_ Categories	Text	-0.705889	Female_x000D_ Categories_Text
semifinalist	None	Female_x000D_ Categories	Text	-0.103369	Female_x000D_ Categories_Text
senator	None	Female_x000D_ Categories	Text	-0.17286	Female_x000D_ Categories_Text
senior citizen	None	Female_x000D_ Categories	Text	-0.0900495	Female_x000D_ Categories_Text
sentinel	None	Female_x000D_ Categories	Text	-0.0832566	Female_x000D_ Categories_Text
serial killer	None	Female_x000D_ Categories	Text	-0.0316076	Female_x000D_ Categories_Text
servant girl	None	Female_x000D_ Categories	Text	-0.23891	Female_x000D_ Categories_Text
server person	None	Female_x000D_ Categories	Text	-0.10386	Female_x000D_ Categories_Text
serviceman	None	Female_x000D_ Categories	Text	-0.0550984	Female_x000D_ Categories_Text
sex offender	None	Female_x000D_ Categories	Text	-0.153639	Female_x000D_ Categories_Text
sex symbol	None	Female_x000D_ Categories	Text	-0.279353	Female_x000D_ Categories_Text
sexist	None	Female_x000D_ Categories	Text	-0.410606	Female_x000D_ Categories_Text
shipping clerk	None	Female_x000D_ Categories	Text	-0.251705	Female_x000D_ Categories_Text
shipwreck survivor	None	Female_x000D_ Categories	Text	-0.127199	Female_x000D_ Categories_Text
shop assistant	None	Female_x000D_ Categories	Text	-0.0819208	Female_x000D_ Categories_Text
shop clerk	None	Female_x000D_ Categories	Text	-0.246331	Female_x000D_ Categories_Text
shop girl	None	Female_x000D_ Categories	Text	-0.441399	Female_x000D_ Categories_Text
shopaholic	None	Female_x000D_ Categories	Text	-0.617039	Female_x000D_ Categories_Text
shopper	None	Female_x000D_ Categories	Text	-0.462214	Female_x000D_ Categories_Text
shortstop	None	Female_x000D_ Categories	Text	-0.0314512	Female_x000D_ Categories_Text
showgirl	None	Female_x000D_ Categories	Text	-0.76478	Female_x000D_ Categories_Text
silversmith	None	Female_x000D_ Categories	Text	-0.0112244	Female_x000D_ Categories_Text
singer	None	Female_x000D_ Categories	Text	-0.31605	Female_x000D_ Categories_Text
sister	None	Female_x000D_ Categories	Text	-0.634433	Female_x000D_ Categories_Text
skater	None	Female_x000D_ Categories	Text	-0.168002	Female_x000D_ Categories_Text
skilled worker	None	Female_x000D_ Categories	Text	-0.00677435	Female_x000D_ Categories_Text
skin doctor	None	Female_x000D_ Categories	Text	-0.0868186	Female_x000D_ Categories_Text
snowboarder	None	Female_x000D_ Categories	Text	-0.149802	Female_x000D_ Categories_Text
social anthropologist	None	Female_x000D_ Categories	Text	-0.351597	Female_x000D_ Categories_Text
social drinker	None	Female_x000D_ Categories	Text	-0.0993479	Female_x000D_ Categories_Text
social worker	None	Female_x000D_ Categories	Text	-0.331677	Female_x000D_ Categories_Text
sociologist	None	Female_x000D_ Categories	Text	-0.115032	Female_x000D_ Categories_Text
solicitor	None	Female_x000D_ Categories	Text	-0.0595284	Female_x000D_ Categories_Text
soloist	None	Female_x000D_ Categories	Text	-0.290041	Female_x000D_ Categories_Text
songwriter	None	Female_x000D_ Categories	Text	-0.0986527	Female_x000D_ Categories_Text
speechwriter	None	Female_x000D_ Categories	Text	-0.0472183	Female_x000D_ Categories_Text
spinster	None	Female_x000D_ Categories	Text	-0.692716	Female_x000D_ Categories_Text
spiritualist	None	Female_x000D_ Categories	Text	-0.00580703	Female_x000D_ Categories_Text
spokesperson	None	Female_x000D_ Categories	Text	-0.370902	Female_x000D_ Categories_Text
spokeswoman	None	Female_x000D_ Categories	Text	-0.708013	Female_x000D_ Categories_Text
sportswoman	None	Female_x000D_ Categories	Text	-0.69261	Female_x000D_ Categories_Text
spouse	None	Female_x000D_ Categories	Text	-0.371816	Female_x000D_ Categories_Text
spy	None	Female_x000D_ Categories	Text	-0.0500229	Female_x000D_ Categories_Text
staffer	None	Female_x000D_ Categories	Text	-0.30056	Female_x000D_ Categories_Text
stage director	None	Female_x000D_ Categories	Text	-0.151796	Female_x000D_ Categories_Text
stage technician	None	Female_x000D_ Categories	Text	-0.0525942	Female_x000D_ Categories_Text
stagehand	None	Female_x000D_ Categories	Text	-0.0345169	Female_x000D_ Categories_Text
state attorney	None	Female_x000D_ Categories	Text	-0.0880619	Female_x000D_ Categories_Text
state senator	None	Female_x000D_ Categories	Text	-0.168937	Female_x000D_ Categories_Text
state treasurer	None	Female_x000D_ Categories	Text	-0.20606	Female_x000D_ Categories_Text
stateswoman	None	Female_x000D_ Categories	Text	-0.465112	Female_x000D_ Categories_Text
stepdaughter	None	Female_x000D_ Categories	Text	-0.475477	Female_x000D_ Categories_Text
stepmother	None	Female_x000D_ Categories	Text	-0.273332	Female_x000D_ Categories_Text
stepparent	None	Female_x000D_ Categories	Text	-0.204416	Female_x000D_ Categories_Text
stepsister	None	Female_x000D_ Categories	Text	-0.387201	Female_x000D_ Categories_Text
stewardess	None	Female_x000D_ Categories	Text	-0.43109	Female_x000D_ Categories_Text
stockbroker	None	Female_x000D_ Categories	Text	-0.00283283	Female_x000D_ Categories_Text
storyteller	None	Female_x000D_ Categories	Text	-0.0234753	Female_x000D_ Categories_Text
stranger	None	Female_x000D_ Categories	Text	-0.00405797	Female_x000D_ Categories_Text
street cleaner	None	Female_x000D_ Categories	Text	-0.0760909	Female_x000D_ Categories_Text
stripper	None	Female_x000D_ Categories	Text	-0.470121	Female_x000D_ Categories_Text
student	None	Female_x000D_ Categories	Text	-0.325692	Female_x000D_ Categories_Text
student nurse	None	Female_x000D_ Categories	Text	-0.616239	Female_x000D_ Categories_Text
student teacher	None	Female_x000D_ Categories	Text	-0.332163	Female_x000D_ Categories_Text
stunt woman	None	Female_x000D_ Categories	Text	-0.369964	Female_x000D_ Categories_Text
stylist	None	Female_x000D_ Categories	Text	-0.458947	Female_x000D_ Categories_Text
supermodel	None	Female_x000D_ Categories	Text	-0.545168	Female_x000D_ Categories_Text
supermom	None	Female_x000D_ Categories	Text	-0.826436	Female_x000D_ Categories_Text
supervisor	None	Female_x000D_ Categories	Text	-0.133089	Female_x000D_ Categories_Text
surrogate mother	None	Female_x000D_ Categories	Text	-0.477533	Female_x000D_ Categories_Text
sweetheart	None	Female_x000D_ Categories	Text	-0.371854	Female_x000D_ Categories_Text
system administrator	None	Female_x000D_ Categories	Text	-0.071693	Female_x000D_ Categories_Text
tally clerk	None	Female_x000D_ Categories	Text	-0.0827042	Female_x000D_ Categories_Text
tap dancer	None	Female_x000D_ Categories	Text	-0.316582	Female_x000D_ Categories_Text
tax assessor	None	Female_x000D_ Categories	Text	-0.049072	Female_x000D_ Categories_Text
taxi dancer	None	Female_x000D_ Categories	Text	-0.334727	Female_x000D_ Categories_Text
teacher	None	Female_x000D_ Categories	Text	-0.277116	Female_x000D_ Categories_Text
technologist	None	Female_x000D_ Categories	Text	-0.0907091	Female_x000D_ Categories_Text
teen	None	Female_x000D_ Categories	Text	-0.266999	Female_x000D_ Categories_Text
television newscaster	None	Female_x000D_ Categories	Text	-0.235663	Female_x000D_ Categories_Text
television reporter	None	Female_x000D_ Categories	Text	-0.0500054	Female_x000D_ Categories_Text
tennis coach	None	Female_x000D_ Categories	Text	-0.00167378	Female_x000D_ Categories_Text
tennis pro	None	Female_x000D_ Categories	Text	-0.0619526	Female_x000D_ Categories_Text
theater critic	None	Female_x000D_ Categories	Text	-0.121665	Female_x000D_ Categories_Text
theater director	None	Female_x000D_ Categories	Text	-0.244041	Female_x000D_ Categories_Text
theater prompter	None	Female_x000D_ Categories	Text	-0.181	Female_x000D_ Categories_Text
theatergoer	None	Female_x000D_ Categories	Text	-0.29839	Female_x000D_ Categories_Text
therapist	None	Female_x000D_ Categories	Text	-0.328346	Female_x000D_ Categories_Text
ticket collector	None	Female_x000D_ Categories	Text	-0.00277618	Female_x000D_ Categories_Text
toll collector	None	Female_x000D_ Categories	Text	-0.102902	Female_x000D_ Categories_Text
tourist	None	Female_x000D_ Categories	Text	-0.119361	Female_x000D_ Categories_Text
town clerk	None	Female_x000D_ Categories	Text	-0.268553	Female_x000D_ Categories_Text
town crier	None	Female_x000D_ Categories	Text	-0.155612	Female_x000D_ Categories_Text
toxicologist	None	Female_x000D_ Categories	Text	-0.217544	Female_x000D_ Categories_Text
trafficker	None	Female_x000D_ Categories	Text	-0.0319042	Female_x000D_ Categories_Text
trailblazer person	None	Female_x000D_ Categories	Text	-0.251819	Female_x000D_ Categories_Text
trained nurse	None	Female_x000D_ Categories	Text	-0.366177	Female_x000D_ Categories_Text
trained worker	None	Female_x000D_ Categories	Text	-0.0889277	Female_x000D_ Categories_Text
transexual	None	Female_x000D_ Categories	Text	-0.503137	Female_x000D_ Categories_Text
traveler	None	Female_x000D_ Categories	Text	-0.187971	Female_x000D_ Categories_Text
treasurer	None	Female_x000D_ Categories	Text	-0.214402	Female_x000D_ Categories_Text
treasury secretary	None	Female_x000D_ Categories	Text	-0.0563186	Female_x000D_ Categories_Text
tree hugger	None	Female_x000D_ Categories	Text	-0.0228679	Female_x000D_ Categories_Text
trophy wife	None	Female_x000D_ Categories	Text	-0.014601	Female_x000D_ Categories_Text
tv reporter	None	Female_x000D_ Categories	Text	-0.0676812	Female_x000D_ Categories_Text
twin	None	Female_x000D_ Categories	Text	-0.0954609	Female_x000D_ Categories_Text
undergrad	None	Female_x000D_ Categories	Text	-0.194859	Female_x000D_ Categories_Text
undergraduate	None	Female_x000D_ Categories	Text	-0.22581	Female_x000D_ Categories_Text
union representative	None	Female_x000D_ Categories	Text	-0.0307275	Female_x000D_ Categories_Text
university student	None	Female_x000D_ Categories	Text	-0.224612	Female_x000D_ Categories_Text
unmarried woman	None	Female_x000D_ Categories	Text	-0.657289	Female_x000D_ Categories_Text
unpaid worker	None	Female_x000D_ Categories	Text	-0.208352	Female_x000D_ Categories_Text
unpleasant person	None	Female_x000D_ Categories	Text	-0.0443856	Female_x000D_ Categories_Text
unpleasant woman	None	Female_x000D_ Categories	Text	-0.548141	Female_x000D_ Categories_Text
unwelcome guest	None	Female_x000D_ Categories	Text	-0.0702279	Female_x000D_ Categories_Text
unwelcome person	None	Female_x000D_ Categories	Text	-0.0448708	Female_x000D_ Categories_Text
urban guerrilla	None	Female_x000D_ Categories	Text	-0.0135373	Female_x000D_ Categories_Text
vacationer	None	Female_x000D_ Categories	Text	-0.111641	Female_x000D_ Categories_Text
valedictorian	None	Female_x000D_ Categories	Text	-0.329615	Female_x000D_ Categories_Text
valedictory speaker	None	Female_x000D_ Categories	Text	-0.0713893	Female_x000D_ Categories_Text
valley girl	None	Female_x000D_ Categories	Text	-0.458794	Female_x000D_ Categories_Text
vaulter	None	Female_x000D_ Categories	Text	-0.308941	Female_x000D_ Categories_Text
vegan	None	Female_x000D_ Categories	Text	-0.372453	Female_x000D_ Categories_Text
vegetarian	None	Female_x000D_ Categories	Text	-0.183981	Female_x000D_ Categories_Text
vendor	None	Female_x000D_ Categories	Text	-0.185525	Female_x000D_ Categories_Text
venture capitalist	None	Female_x000D_ Categories	Text	-0.00147225	Female_x000D_ Categories_Text
veterinarian	None	Female_x000D_ Categories	Text	-0.163187	Female_x000D_ Categories_Text
veterinary surgeon	None	Female_x000D_ Categories	Text	-0.0435294	Female_x000D_ Categories_Text
vice chancellor	None	Female_x000D_ Categories	Text	-0.072718	Female_x000D_ Categories_Text
victimizer	None	Female_x000D_ Categories	Text	-0.0794618	Female_x000D_ Categories_Text
violin maker	None	Female_x000D_ Categories	Text	-0.130485	Female_x000D_ Categories_Text
violinist	None	Female_x000D_ Categories	Text	-0.291742	Female_x000D_ Categories_Text
violist	None	Female_x000D_ Categories	Text	-0.202921	Female_x000D_ Categories_Text
visiting nurse	None	Female_x000D_ Categories	Text	-0.49471	Female_x000D_ Categories_Text
visiting professor	None	Female_x000D_ Categories	Text	-0.0719917	Female_x000D_ Categories_Text
vocalist	None	Female_x000D_ Categories	Text	-0.307305	Female_x000D_ Categories_Text
volleyball player	None	Female_x000D_ Categories	Text	-0.132262	Female_x000D_ Categories_Text
volunteer	None	Female_x000D_ Categories	Text	-0.370513	Female_x000D_ Categories_Text
voter	None	Female_x000D_ Categories	Text	-0.126248	Female_x000D_ Categories_Text
waitress	None	Female_x000D_ Categories	Text	-0.616595	Female_x000D_ Categories_Text
war baby	None	Female_x000D_ Categories	Text	-0.303641	Female_x000D_ Categories_Text
war bride	None	Female_x000D_ Categories	Text	-0.322262	Female_x000D_ Categories_Text
war correspondent	None	Female_x000D_ Categories	Text	-0.041808	Female_x000D_ Categories_Text
war widow	None	Female_x000D_ Categories	Text	-0.299125	Female_x000D_ Categories_Text
ward	None	Female_x000D_ Categories	Text	-0.142743	Female_x000D_ Categories_Text
warden	None	Female_x000D_ Categories	Text	-0.0177806	Female_x000D_ Categories_Text
wedding guest	None	Female_x000D_ Categories	Text	-0.205348	Female_x000D_ Categories_Text
weightlifter	None	Female_x000D_ Categories	Text	-0.219853	Female_x000D_ Categories_Text
welfare worker	None	Female_x000D_ Categories	Text	-0.266731	Female_x000D_ Categories_Text
whistleblower	None	Female_x000D_ Categories	Text	-0.0742478	Female_x000D_ Categories_Text
whore	None	Female_x000D_ Categories	Text	-0.333477	Female_x000D_ Categories_Text
widow	None	Female_x000D_ Categories	Text	-0.403455	Female_x000D_ Categories_Text
widow woman	None	Female_x000D_ Categories	Text	-0.660248	Female_x000D_ Categories_Text
widower	None	Female_x000D_ Categories	Text	-0.0485712	Female_x000D_ Categories_Text
wife	None	Female_x000D_ Categories	Text	-0.285158	Female_x000D_ Categories_Text
wigmaker	None	Female_x000D_ Categories	Text	-0.450175	Female_x000D_ Categories_Text
wine lover	None	Female_x000D_ Categories	Text	-0.15275	Female_x000D_ Categories_Text
wine merchant	None	Female_x000D_ Categories	Text	-0.0235274	Female_x000D_ Categories_Text
wine taster	None	Female_x000D_ Categories	Text	-0.0149708	Female_x000D_ Categories_Text
witch	None	Female_x000D_ Categories	Text	-0.455919	Female_x000D_ Categories_Text
witch doctor	None	Female_x000D_ Categories	Text	-0.295178	Female_x000D_ Categories_Text
woman	None	Female_x000D_ Categories	Text	-0.74972	Female_x000D_ Categories_Text
woman's doctor	None	Female_x000D_ Categories	Text	-0.136065	Female_x000D_ Categories_Text
women's liberationist	None	Female_x000D_ Categories	Text	-0.526111	Female_x000D_ Categories_Text
women's rightist	None	Female_x000D_ Categories	Text	-0.571925	Female_x000D_ Categories_Text
wonder child	None	Female_x000D_ Categories	Text	-0.106729	Female_x000D_ Categories_Text
worker	None	Female_x000D_ Categories	Text	-0.216623	Female_x000D_ Categories_Text
working girl	None	Female_x000D_ Categories	Text	-0.460167	Female_x000D_ Categories_Text
world traveler	None	Female_x000D_ Categories	Text	-0.126159	Female_x000D_ Categories_Text
young girl	None	Female_x000D_ Categories	Text	-0.297354	Female_x000D_ Categories_Text
young lady	None	Female_x000D_ Categories	Text	-0.514386	Female_x000D_ Categories_Text
young woman	None	Female_x000D_ Categories	Text	-0.396918	Female_x000D_ Categories_Text
able seaman	None	Male_x000D_ Categories	Text	0.188705	Male_x000D_ Categories_Text
absentee	None	Male_x000D_ Categories	Text	0.209064	Male_x000D_ Categories_Text
absolutist	None	Male_x000D_ Categories	Text	0.181654	Male_x000D_ Categories_Text
academician	None	Male_x000D_ Categories	Text	0.044927	Male_x000D_ Categories_Text
accomplice	None	Male_x000D_ Categories	Text	0.322137	Male_x000D_ Categories_Text
accordionist	None	Male_x000D_ Categories	Text	0.101917	Male_x000D_ Categories_Text
accused	None	Male_x000D_ Categories	Text	0.0794475	Male_x000D_ Categories_Text
accuser	None	Male_x000D_ Categories	Text	0.031747	Male_x000D_ Categories_Text
acoustician	None	Male_x000D_ Categories	Text	0.145153	Male_x000D_ Categories_Text
acquaintance	None	Male_x000D_ Categories	Text	0.204657	Male_x000D_ Categories_Text
acrobat	None	Male_x000D_ Categories	Text	0.0917385	Male_x000D_ Categories_Text
action officer	None	Male_x000D_ Categories	Text	0.25955	Male_x000D_ Categories_Text
actor	None	Male_x000D_ Categories	Text	0.226676	Male_x000D_ Categories_Text
actuary	None	Male_x000D_ Categories	Text	0.075915	Male_x000D_ Categories_Text
addict	None	Male_x000D_ Categories	Text	0.0045124	Male_x000D_ Categories_Text
admiral	None	Male_x000D_ Categories	Text	0.0252386	Male_x000D_ Categories_Text
adulteress	None	Male_x000D_ Categories	Text	0.0803921	Male_x000D_ Categories_Text
adventurer	None	Male_x000D_ Categories	Text	0.148604	Male_x000D_ Categories_Text
adversary	None	Male_x000D_ Categories	Text	0.397473	Male_x000D_ Categories_Text
adviser	None	Male_x000D_ Categories	Text	0.0509051	Male_x000D_ Categories_Text
advisor	None	Male_x000D_ Categories	Text	0.0314801	Male_x000D_ Categories_Text
aeronaut	None	Male_x000D_ Categories	Text	0.00782276	Male_x000D_ Categories_Text
aeronautical engineer	None	Male_x000D_ Categories	Text	0.201655	Male_x000D_ Categories_Text
aerospace engineer	None	Male_x000D_ Categories	Text	0.248841	Male_x000D_ Categories_Text
air marshal	None	Male_x000D_ Categories	Text	0.0338267	Male_x000D_ Categories_Text
aircraftsman	None	Male_x000D_ Categories	Text	0.120348	Male_x000D_ Categories_Text
airplane pilot	None	Male_x000D_ Categories	Text	0.0843952	Male_x000D_ Categories_Text
alchemist	None	Male_x000D_ Categories	Text	0.263582	Male_x000D_ Categories_Text
alcoholic	None	Male_x000D_ Categories	Text	0.0826887	Male_x000D_ Categories_Text
ale drinker	None	Male_x000D_ Categories	Text	0.159196	Male_x000D_ Categories_Text
ally	None	Male_x000D_ Categories	Text	0.175895	Male_x000D_ Categories_Text
alpinist	None	Male_x000D_ Categories	Text	0.201052	Male_x000D_ Categories_Text
altar boy	None	Male_x000D_ Categories	Text	0.253931	Male_x000D_ Categories_Text
altruist	None	Male_x000D_ Categories	Text	0.0714569	Male_x000D_ Categories_Text
amateur	None	Male_x000D_ Categories	Text	0.286474	Male_x000D_ Categories_Text
analyst	None	Male_x000D_ Categories	Text	0.0739731	Male_x000D_ Categories_Text
anarchist	None	Male_x000D_ Categories	Text	0.0986476	Male_x000D_ Categories_Text
anatomist	None	Male_x000D_ Categories	Text	0.142388	Male_x000D_ Categories_Text
ancestor	None	Male_x000D_ Categories	Text	0.14418	Male_x000D_ Categories_Text
anchorman	None	Male_x000D_ Categories	Text	0.298484	Male_x000D_ Categories_Text
ancient person	None	Male_x000D_ Categories	Text	0.00809168	Male_x000D_ Categories_Text
anglican catholic	None	Male_x000D_ Categories	Text	0.0359125	Male_x000D_ Categories_Text
anglophile	None	Male_x000D_ Categories	Text	0.057504	Male_x000D_ Categories_Text
animal trainer	None	Male_x000D_ Categories	Text	0.0119026	Male_x000D_ Categories_Text
animator	None	Male_x000D_ Categories	Text	0.132134	Male_x000D_ Categories_Text
animist	None	Male_x000D_ Categories	Text	0.111566	Male_x000D_ Categories_Text
announcer	None	Male_x000D_ Categories	Text	0.325971	Male_x000D_ Categories_Text
antiquarian	None	Male_x000D_ Categories	Text	0.0808684	Male_x000D_ Categories_Text
apologist	None	Male_x000D_ Categories	Text	0.513896	Male_x000D_ Categories_Text
apostate	None	Male_x000D_ Categories	Text	0.133605	Male_x000D_ Categories_Text
apostle	None	Male_x000D_ Categories	Text	0.406048	Male_x000D_ Categories_Text
apprentice	None	Male_x000D_ Categories	Text	0.219321	Male_x000D_ Categories_Text
arborist	None	Male_x000D_ Categories	Text	0.097622	Male_x000D_ Categories_Text
archbishop	None	Male_x000D_ Categories	Text	0.0962217	Male_x000D_ Categories_Text
archdeacon	None	Male_x000D_ Categories	Text	0.000582347	Male_x000D_ Categories_Text
archduke	None	Male_x000D_ Categories	Text	0.116212	Male_x000D_ Categories_Text
architect	None	Male_x000D_ Categories	Text	0.396619	Male_x000D_ Categories_Text
archpriest	None	Male_x000D_ Categories	Text	0.125396	Male_x000D_ Categories_Text
armchair liberal	None	Male_x000D_ Categories	Text	0.139726	Male_x000D_ Categories_Text
army brat	None	Male_x000D_ Categories	Text	0.192926	Male_x000D_ Categories_Text
army engineer	None	Male_x000D_ Categories	Text	0.39304	Male_x000D_ Categories_Text
army officer	None	Male_x000D_ Categories	Text	0.260429	Male_x000D_ Categories_Text
arsonist	None	Male_x000D_ Categories	Text	0.123958	Male_x000D_ Categories_Text
art dealer	None	Male_x000D_ Categories	Text	0.0408805	Male_x000D_ Categories_Text
art historian	None	Male_x000D_ Categories	Text	0.0462724	Male_x000D_ Categories_Text
artificer	None	Male_x000D_ Categories	Text	0.367994	Male_x000D_ Categories_Text
artilleryman	None	Male_x000D_ Categories	Text	0.175212	Male_x000D_ Categories_Text
ascetic	None	Male_x000D_ Categories	Text	0.493193	Male_x000D_ Categories_Text
assassin	None	Male_x000D_ Categories	Text	0.242879	Male_x000D_ Categories_Text
assemblyman	None	Male_x000D_ Categories	Text	0.20374	Male_x000D_ Categories_Text
assistant foreman	None	Male_x000D_ Categories	Text	0.251281	Male_x000D_ Categories_Text
astronomer	None	Male_x000D_ Categories	Text	0.16574	Male_x000D_ Categories_Text
astrophysicist	None	Male_x000D_ Categories	Text	0.0915011	Male_x000D_ Categories_Text
atheist	None	Male_x000D_ Categories	Text	0.172293	Male_x000D_ Categories_Text
athlete	None	Male_x000D_ Categories	Text	0.0518396	Male_x000D_ Categories_Text
attacker	None	Male_x000D_ Categories	Text	0.0682039	Male_x000D_ Categories_Text
attorney general	None	Male_x000D_ Categories	Text	0.0801215	Male_x000D_ Categories_Text
auctioneer	None	Male_x000D_ Categories	Text	0.0370962	Male_x000D_ Categories_Text
authoritarian	None	Male_x000D_ Categories	Text	0.0711916	Male_x000D_ Categories_Text
automobile mechanic	None	Male_x000D_ Categories	Text	0.247065	Male_x000D_ Categories_Text
automotive engineer	None	Male_x000D_ Categories	Text	0.186946	Male_x000D_ Categories_Text
aviator	None	Male_x000D_ Categories	Text	0.0657473	Male_x000D_ Categories_Text
backseat driver	None	Male_x000D_ Categories	Text	0.0433006	Male_x000D_ Categories_Text
backwoodsman	None	Male_x000D_ Categories	Text	0.26305	Male_x000D_ Categories_Text
bad person	None	Male_x000D_ Categories	Text	0.233274	Male_x000D_ Categories_Text
bagpiper	None	Male_x000D_ Categories	Text	0.0794939	Male_x000D_ Categories_Text
baldhead	None	Male_x000D_ Categories	Text	0.0997625	Male_x000D_ Categories_Text
baldy	None	Male_x000D_ Categories	Text	0.508131	Male_x000D_ Categories_Text
ballplayer	None	Male_x000D_ Categories	Text	0.351493	Male_x000D_ Categories_Text
bandit	None	Male_x000D_ Categories	Text	0.336043	Male_x000D_ Categories_Text
bandleader	None	Male_x000D_ Categories	Text	0.365183	Male_x000D_ Categories_Text
bank commissioner	None	Male_x000D_ Categories	Text	0.00779818	Male_x000D_ Categories_Text
bank guard	None	Male_x000D_ Categories	Text	0.100006	Male_x000D_ Categories_Text
bank manager	None	Male_x000D_ Categories	Text	0.128857	Male_x000D_ Categories_Text
bank robber	None	Male_x000D_ Categories	Text	0.209024	Male_x000D_ Categories_Text
banker	None	Male_x000D_ Categories	Text	0.138579	Male_x000D_ Categories_Text
baptist	None	Male_x000D_ Categories	Text	0.0768521	Male_x000D_ Categories_Text
bar fly	None	Male_x000D_ Categories	Text	0.274091	Male_x000D_ Categories_Text
barbarian	None	Male_x000D_ Categories	Text	0.172656	Male_x000D_ Categories_Text
barber	None	Male_x000D_ Categories	Text	0.35992	Male_x000D_ Categories_Text
bard	None	Male_x000D_ Categories	Text	0.183021	Male_x000D_ Categories_Text
bargain hunter	None	Male_x000D_ Categories	Text	0.291941	Male_x000D_ Categories_Text
bargainer	None	Male_x000D_ Categories	Text	0.216026	Male_x000D_ Categories_Text
barman	None	Male_x000D_ Categories	Text	0.300955	Male_x000D_ Categories_Text
baron	None	Male_x000D_ Categories	Text	0.385122	Male_x000D_ Categories_Text
barrel maker	None	Male_x000D_ Categories	Text	0.0736333	Male_x000D_ Categories_Text
base runner	None	Male_x000D_ Categories	Text	0.0925658	Male_x000D_ Categories_Text
baseball coach	None	Male_x000D_ Categories	Text	0.417956	Male_x000D_ Categories_Text
baseball manager	None	Male_x000D_ Categories	Text	0.348008	Male_x000D_ Categories_Text
baseball player	None	Male_x000D_ Categories	Text	0.53221	Male_x000D_ Categories_Text
basketball coach	None	Male_x000D_ Categories	Text	0.146581	Male_x000D_ Categories_Text
basketball player	None	Male_x000D_ Categories	Text	0.240444	Male_x000D_ Categories_Text
bassist	None	Male_x000D_ Categories	Text	0.236612	Male_x000D_ Categories_Text
bastard	None	Male_x000D_ Categories	Text	0.504592	Male_x000D_ Categories_Text
bat boy	None	Male_x000D_ Categories	Text	0.466582	Male_x000D_ Categories_Text
batman	None	Male_x000D_ Categories	Text	0.518364	Male_x000D_ Categories_Text
batsman	None	Male_x000D_ Categories	Text	0.355289	Male_x000D_ Categories_Text
batting coach	None	Male_x000D_ Categories	Text	0.35503	Male_x000D_ Categories_Text
battler	None	Male_x000D_ Categories	Text	0.40994	Male_x000D_ Categories_Text
bawler	None	Male_x000D_ Categories	Text	0.525522	Male_x000D_ Categories_Text
beatnik	None	Male_x000D_ Categories	Text	0.0218119	Male_x000D_ Categories_Text
bedfellow	None	Male_x000D_ Categories	Text	0.0614714	Male_x000D_ Categories_Text
bedwetter	None	Male_x000D_ Categories	Text	0.132493	Male_x000D_ Categories_Text
beefeater	None	Male_x000D_ Categories	Text	0.148148	Male_x000D_ Categories_Text
beekeeper	None	Male_x000D_ Categories	Text	0.126506	Male_x000D_ Categories_Text
beer drinker	None	Male_x000D_ Categories	Text	0.258834	Male_x000D_ Categories_Text
beer maker	None	Male_x000D_ Categories	Text	0.278367	Male_x000D_ Categories_Text
beggar	None	Male_x000D_ Categories	Text	0.08222	Male_x000D_ Categories_Text
believer	None	Male_x000D_ Categories	Text	0.29784	Male_x000D_ Categories_Text
bell captain	None	Male_x000D_ Categories	Text	0.293646	Male_x000D_ Categories_Text
bell ringer	None	Male_x000D_ Categories	Text	0.0520421	Male_x000D_ Categories_Text
bellhop	None	Male_x000D_ Categories	Text	0.19169	Male_x000D_ Categories_Text
belt maker	None	Male_x000D_ Categories	Text	0.138782	Male_x000D_ Categories_Text
bench warmer	None	Male_x000D_ Categories	Text	0.23713	Male_x000D_ Categories_Text
benefactor	None	Male_x000D_ Categories	Text	0.294035	Male_x000D_ Categories_Text
best friend	None	Male_x000D_ Categories	Text	0.303361	Male_x000D_ Categories_Text
better half	None	Male_x000D_ Categories	Text	0.303283	Male_x000D_ Categories_Text
big brother	None	Male_x000D_ Categories	Text	0.738871	Male_x000D_ Categories_Text
big businessman	None	Male_x000D_ Categories	Text	0.664813	Male_x000D_ Categories_Text
big leaguer	None	Male_x000D_ Categories	Text	0.476473	Male_x000D_ Categories_Text
big shot	None	Male_x000D_ Categories	Text	0.511857	Male_x000D_ Categories_Text
big spender	None	Male_x000D_ Categories	Text	0.291045	Male_x000D_ Categories_Text
bigot	None	Male_x000D_ Categories	Text	0.28508	Male_x000D_ Categories_Text
bigwig	None	Male_x000D_ Categories	Text	0.29744	Male_x000D_ Categories_Text
bill poster	None	Male_x000D_ Categories	Text	0.09234	Male_x000D_ Categories_Text
billiard player	None	Male_x000D_ Categories	Text	0.50091	Male_x000D_ Categories_Text
billionaire	None	Male_x000D_ Categories	Text	0.405828	Male_x000D_ Categories_Text
biographer	None	Male_x000D_ Categories	Text	0.0968402	Male_x000D_ Categories_Text
bionic person	None	Male_x000D_ Categories	Text	0.0433227	Male_x000D_ Categories_Text
biophysicist	None	Male_x000D_ Categories	Text	0.00939841	Male_x000D_ Categories_Text
bird watcher	None	Male_x000D_ Categories	Text	0.0616637	Male_x000D_ Categories_Text
birder	None	Male_x000D_ Categories	Text	0.0500441	Male_x000D_ Categories_Text
bishop	None	Male_x000D_ Categories	Text	0.0464081	Male_x000D_ Categories_Text
blabbermouth	None	Male_x000D_ Categories	Text	0.306213	Male_x000D_ Categories_Text
blacksmith	None	Male_x000D_ Categories	Text	0.354696	Male_x000D_ Categories_Text
blasphemer	None	Male_x000D_ Categories	Text	0.261772	Male_x000D_ Categories_Text
blind person	None	Male_x000D_ Categories	Text	0.0352414	Male_x000D_ Categories_Text
bloke	None	Male_x000D_ Categories	Text	0.663153	Male_x000D_ Categories_Text
blood brother	None	Male_x000D_ Categories	Text	0.481241	Male_x000D_ Categories_Text
blood relative	None	Male_x000D_ Categories	Text	0.074375	Male_x000D_ Categories_Text
blowhard	None	Male_x000D_ Categories	Text	0.397969	Male_x000D_ Categories_Text
boatbuilder	None	Male_x000D_ Categories	Text	0.300171	Male_x000D_ Categories_Text
boater	None	Male_x000D_ Categories	Text	0.0923529	Male_x000D_ Categories_Text
bodybuilder	None	Male_x000D_ Categories	Text	0.222099	Male_x000D_ Categories_Text
bodyguard	None	Male_x000D_ Categories	Text	0.20389	Male_x000D_ Categories_Text
bond servant	None	Male_x000D_ Categories	Text	0.0315763	Male_x000D_ Categories_Text
book agent	None	Male_x000D_ Categories	Text	0.206743	Male_x000D_ Categories_Text
bookie	None	Male_x000D_ Categories	Text	0.403434	Male_x000D_ Categories_Text
booking agent	None	Male_x000D_ Categories	Text	0.363098	Male_x000D_ Categories_Text
bookmaker	None	Male_x000D_ Categories	Text	0.418666	Male_x000D_ Categories_Text
bookman	None	Male_x000D_ Categories	Text	0.266053	Male_x000D_ Categories_Text
boot maker	None	Male_x000D_ Categories	Text	0.210313	Male_x000D_ Categories_Text
bootblack	None	Male_x000D_ Categories	Text	0.0859894	Male_x000D_ Categories_Text
bootlegger	None	Male_x000D_ Categories	Text	0.454127	Male_x000D_ Categories_Text
bootlicker	None	Male_x000D_ Categories	Text	0.637414	Male_x000D_ Categories_Text
bootmaker	None	Male_x000D_ Categories	Text	0.162691	Male_x000D_ Categories_Text
boozer	None	Male_x000D_ Categories	Text	0.192716	Male_x000D_ Categories_Text
border patrolman	None	Male_x000D_ Categories	Text	0.237705	Male_x000D_ Categories_Text
boss	None	Male_x000D_ Categories	Text	0.410881	Male_x000D_ Categories_Text
bouncer	None	Male_x000D_ Categories	Text	0.536376	Male_x000D_ Categories_Text
bounty hunter	None	Male_x000D_ Categories	Text	0.386512	Male_x000D_ Categories_Text
bowler	None	Male_x000D_ Categories	Text	0.20451	Male_x000D_ Categories_Text
bowman	None	Male_x000D_ Categories	Text	0.303709	Male_x000D_ Categories_Text
boxer	None	Male_x000D_ Categories	Text	0.147468	Male_x000D_ Categories_Text
boy	None	Male_x000D_ Categories	Text	0.509734	Male_x000D_ Categories_Text
boy scout	None	Male_x000D_ Categories	Text	0.776896	Male_x000D_ Categories_Text
boy wonder	None	Male_x000D_ Categories	Text	0.502832	Male_x000D_ Categories_Text
bozo	None	Male_x000D_ Categories	Text	0.428392	Male_x000D_ Categories_Text
bragger	None	Male_x000D_ Categories	Text	0.134537	Male_x000D_ Categories_Text
brain surgeon	None	Male_x000D_ Categories	Text	0.170451	Male_x000D_ Categories_Text
brat	None	Male_x000D_ Categories	Text	0.0422476	Male_x000D_ Categories_Text
brawler	None	Male_x000D_ Categories	Text	0.56047	Male_x000D_ Categories_Text
brewer	None	Male_x000D_ Categories	Text	0.196126	Male_x000D_ Categories_Text
briber	None	Male_x000D_ Categories	Text	0.503305	Male_x000D_ Categories_Text
bricklayer	None	Male_x000D_ Categories	Text	0.428945	Male_x000D_ Categories_Text
bridge agent	None	Male_x000D_ Categories	Text	0.313563	Male_x000D_ Categories_Text
bridge player	None	Male_x000D_ Categories	Text	0.39682	Male_x000D_ Categories_Text
brigadier	None	Male_x000D_ Categories	Text	0.230282	Male_x000D_ Categories_Text
brigadier general	None	Male_x000D_ Categories	Text	0.316519	Male_x000D_ Categories_Text
brigand	None	Male_x000D_ Categories	Text	0.401415	Male_x000D_ Categories_Text
broadcaster	None	Male_x000D_ Categories	Text	0.321156	Male_x000D_ Categories_Text
broker	None	Male_x000D_ Categories	Text	0.0133629	Male_x000D_ Categories_Text
brother	None	Male_x000D_ Categories	Text	0.681758	Male_x000D_ Categories_Text
bruiser	None	Male_x000D_ Categories	Text	0.758427	Male_x000D_ Categories_Text
brute	None	Male_x000D_ Categories	Text	0.505921	Male_x000D_ Categories_Text
buddy	None	Male_x000D_ Categories	Text	0.867565	Male_x000D_ Categories_Text
buffalo indian	None	Male_x000D_ Categories	Text	0.0715452	Male_x000D_ Categories_Text
buffoon	None	Male_x000D_ Categories	Text	0.727278	Male_x000D_ Categories_Text
builder	None	Male_x000D_ Categories	Text	0.259569	Male_x000D_ Categories_Text
bullfighter	None	Male_x000D_ Categories	Text	0.0225396	Male_x000D_ Categories_Text
bully	None	Male_x000D_ Categories	Text	0.352799	Male_x000D_ Categories_Text
bum	None	Male_x000D_ Categories	Text	0.168856	Male_x000D_ Categories_Text
bumpkin	None	Male_x000D_ Categories	Text	0.207767	Male_x000D_ Categories_Text
bunkmate	None	Male_x000D_ Categories	Text	0.23355	Male_x000D_ Categories_Text
bushman	None	Male_x000D_ Categories	Text	0.203872	Male_x000D_ Categories_Text
bushwhacker	None	Male_x000D_ Categories	Text	0.437714	Male_x000D_ Categories_Text
business agent	None	Male_x000D_ Categories	Text	0.309871	Male_x000D_ Categories_Text
business leader	None	Male_x000D_ Categories	Text	0.228606	Male_x000D_ Categories_Text
businessperson	None	Male_x000D_ Categories	Text	0.0249556	Male_x000D_ Categories_Text
busker	None	Male_x000D_ Categories	Text	0.00503847	Male_x000D_ Categories_Text
butcher	None	Male_x000D_ Categories	Text	0.354745	Male_x000D_ Categories_Text
butler	None	Male_x000D_ Categories	Text	0.144119	Male_x000D_ Categories_Text
bystander	None	Male_x000D_ Categories	Text	0.253561	Male_x000D_ Categories_Text
cabin boy	None	Male_x000D_ Categories	Text	0.261829	Male_x000D_ Categories_Text
cabinet minister	None	Male_x000D_ Categories	Text	0.0655355	Male_x000D_ Categories_Text
cabinetmaker	None	Male_x000D_ Categories	Text	0.317814	Male_x000D_ Categories_Text
californian	None	Male_x000D_ Categories	Text	0.0283795	Male_x000D_ Categories_Text
caller	None	Male_x000D_ Categories	Text	0.107482	Male_x000D_ Categories_Text
cameraman	None	Male_x000D_ Categories	Text	0.33702	Male_x000D_ Categories_Text
camper	None	Male_x000D_ Categories	Text	0.179432	Male_x000D_ Categories_Text
canadian	None	Male_x000D_ Categories	Text	0.0439004	Male_x000D_ Categories_Text
candidate	None	Male_x000D_ Categories	Text	0.159272	Male_x000D_ Categories_Text
cannibal	None	Male_x000D_ Categories	Text	0.149643	Male_x000D_ Categories_Text
cannoneer	None	Male_x000D_ Categories	Text	0.0618618	Male_x000D_ Categories_Text
capitalist	None	Male_x000D_ Categories	Text	0.0325811	Male_x000D_ Categories_Text
captain	None	Male_x000D_ Categories	Text	0.435349	Male_x000D_ Categories_Text
card player	None	Male_x000D_ Categories	Text	0.480605	Male_x000D_ Categories_Text
card shark	None	Male_x000D_ Categories	Text	0.224282	Male_x000D_ Categories_Text
cardiologist	None	Male_x000D_ Categories	Text	0.235547	Male_x000D_ Categories_Text
career man	None	Male_x000D_ Categories	Text	0.597542	Male_x000D_ Categories_Text
caretaker	None	Male_x000D_ Categories	Text	0.187612	Male_x000D_ Categories_Text
caricaturist	None	Male_x000D_ Categories	Text	0.297566	Male_x000D_ Categories_Text
carouser	None	Male_x000D_ Categories	Text	0.583231	Male_x000D_ Categories_Text
carpenter	None	Male_x000D_ Categories	Text	0.376161	Male_x000D_ Categories_Text
cartographer	None	Male_x000D_ Categories	Text	0.105669	Male_x000D_ Categories_Text
cartoonist	None	Male_x000D_ Categories	Text	0.268404	Male_x000D_ Categories_Text
case officer	None	Male_x000D_ Categories	Text	0.0972025	Male_x000D_ Categories_Text
cat burglar	None	Male_x000D_ Categories	Text	0.105541	Male_x000D_ Categories_Text
catholic	None	Male_x000D_ Categories	Text	0.0705903	Male_x000D_ Categories_Text
cattle thief	None	Male_x000D_ Categories	Text	0.194128	Male_x000D_ Categories_Text
cavalryman	None	Male_x000D_ Categories	Text	0.294327	Male_x000D_ Categories_Text
cave dweller	None	Male_x000D_ Categories	Text	0.14828	Male_x000D_ Categories_Text
cave man	None	Male_x000D_ Categories	Text	0.660608	Male_x000D_ Categories_Text
caveman	None	Male_x000D_ Categories	Text	0.335078	Male_x000D_ Categories_Text
center fielder	None	Male_x000D_ Categories	Text	0.25467	Male_x000D_ Categories_Text
central american	None	Male_x000D_ Categories	Text	0.146176	Male_x000D_ Categories_Text
ceo	None	Male_x000D_ Categories	Text	0.165232	Male_x000D_ Categories_Text
chairman	None	Male_x000D_ Categories	Text	0.417485	Male_x000D_ Categories_Text
chamberlain	None	Male_x000D_ Categories	Text	0.138447	Male_x000D_ Categories_Text
chameleon	None	Male_x000D_ Categories	Text	0.0759856	Male_x000D_ Categories_Text
champion	None	Male_x000D_ Categories	Text	0.115816	Male_x000D_ Categories_Text
chandler	None	Male_x000D_ Categories	Text	0.308706	Male_x000D_ Categories_Text
chap	None	Male_x000D_ Categories	Text	0.658281	Male_x000D_ Categories_Text
chaplain	None	Male_x000D_ Categories	Text	0.199745	Male_x000D_ Categories_Text
character	None	Male_x000D_ Categories	Text	0.0854594	Male_x000D_ Categories_Text
character actor	None	Male_x000D_ Categories	Text	0.186754	Male_x000D_ Categories_Text
character witness	None	Male_x000D_ Categories	Text	0.0692198	Male_x000D_ Categories_Text
charioteer	None	Male_x000D_ Categories	Text	0.395087	Male_x000D_ Categories_Text
charlatan	None	Male_x000D_ Categories	Text	0.430427	Male_x000D_ Categories_Text
chartered accountant	None	Male_x000D_ Categories	Text	0.00328293	Male_x000D_ Categories_Text
chartist	None	Male_x000D_ Categories	Text	0.149039	Male_x000D_ Categories_Text
cheapskate	None	Male_x000D_ Categories	Text	0.179377	Male_x000D_ Categories_Text
cheater	None	Male_x000D_ Categories	Text	0.17408	Male_x000D_ Categories_Text
cheesemonger	None	Male_x000D_ Categories	Text	0.0165119	Male_x000D_ Categories_Text
chef	None	Male_x000D_ Categories	Text	0.0336128	Male_x000D_ Categories_Text
chess master	None	Male_x000D_ Categories	Text	0.287486	Male_x000D_ Categories_Text
chess player	None	Male_x000D_ Categories	Text	0.462566	Male_x000D_ Categories_Text
chief	None	Male_x000D_ Categories	Text	0.190226	Male_x000D_ Categories_Text
chief assistant	None	Male_x000D_ Categories	Text	0.0753586	Male_x000D_ Categories_Text
chief constable	None	Male_x000D_ Categories	Text	0.0779805	Male_x000D_ Categories_Text
chief executive	None	Male_x000D_ Categories	Text	0.0287914	Male_x000D_ Categories_Text
chief justice	None	Male_x000D_ Categories	Text	0.0130628	Male_x000D_ Categories_Text
child prodigy	None	Male_x000D_ Categories	Text	0.101567	Male_x000D_ Categories_Text
chinaman	None	Male_x000D_ Categories	Text	0.349573	Male_x000D_ Categories_Text
chinese	None	Male_x000D_ Categories	Text	0.181612	Male_x000D_ Categories_Text
chink	None	Male_x000D_ Categories	Text	0.279039	Male_x000D_ Categories_Text
chiropractor	None	Male_x000D_ Categories	Text	0.0107275	Male_x000D_ Categories_Text
chiseler	None	Male_x000D_ Categories	Text	0.153946	Male_x000D_ Categories_Text
choirboy	None	Male_x000D_ Categories	Text	0.533945	Male_x000D_ Categories_Text
choirmaster	None	Male_x000D_ Categories	Text	0.174814	Male_x000D_ Categories_Text
christian	None	Male_x000D_ Categories	Text	0.0809696	Male_x000D_ Categories_Text
christian scientist	None	Male_x000D_ Categories	Text	0.0203212	Male_x000D_ Categories_Text
chronicler	None	Male_x000D_ Categories	Text	0.0509371	Male_x000D_ Categories_Text
chump	None	Male_x000D_ Categories	Text	0.617933	Male_x000D_ Categories_Text
church father	None	Male_x000D_ Categories	Text	0.212176	Male_x000D_ Categories_Text
church officer	None	Male_x000D_ Categories	Text	0.0507341	Male_x000D_ Categories_Text
churchman	None	Male_x000D_ Categories	Text	0.4152	Male_x000D_ Categories_Text
churchwarden	None	Male_x000D_ Categories	Text	0.123171	Male_x000D_ Categories_Text
cigar smoker	None	Male_x000D_ Categories	Text	0.194235	Male_x000D_ Categories_Text
cinematographer	None	Male_x000D_ Categories	Text	0.267323	Male_x000D_ Categories_Text
circus acrobat	None	Male_x000D_ Categories	Text	0.161033	Male_x000D_ Categories_Text
city boy	None	Male_x000D_ Categories	Text	0.255675	Male_x000D_ Categories_Text
city father	None	Male_x000D_ Categories	Text	0.17191	Male_x000D_ Categories_Text
city man	None	Male_x000D_ Categories	Text	0.401811	Male_x000D_ Categories_Text
city manager	None	Male_x000D_ Categories	Text	0.0413871	Male_x000D_ Categories_Text
city slicker	None	Male_x000D_ Categories	Text	0.0146057	Male_x000D_ Categories_Text
civic leader	None	Male_x000D_ Categories	Text	0.126684	Male_x000D_ Categories_Text
civil authority	None	Male_x000D_ Categories	Text	0.189267	Male_x000D_ Categories_Text
civil engineer	None	Male_x000D_ Categories	Text	0.227628	Male_x000D_ Categories_Text
civil leader	None	Male_x000D_ Categories	Text	0.248769	Male_x000D_ Categories_Text
civil libertarian	None	Male_x000D_ Categories	Text	0.224132	Male_x000D_ Categories_Text
civil officer	None	Male_x000D_ Categories	Text	0.113439	Male_x000D_ Categories_Text
civil servant	None	Male_x000D_ Categories	Text	0.156768	Male_x000D_ Categories_Text
claim agent	None	Male_x000D_ Categories	Text	0.409662	Male_x000D_ Categories_Text
clan member	None	Male_x000D_ Categories	Text	0.0309231	Male_x000D_ Categories_Text
clansman	None	Male_x000D_ Categories	Text	0.459754	Male_x000D_ Categories_Text
classicist	None	Male_x000D_ Categories	Text	0.0699768	Male_x000D_ Categories_Text
clergyman	None	Male_x000D_ Categories	Text	0.267373	Male_x000D_ Categories_Text
cleric	None	Male_x000D_ Categories	Text	0.142525	Male_x000D_ Categories_Text
client	None	Male_x000D_ Categories	Text	0.0704793	Male_x000D_ Categories_Text
cliff dweller	None	Male_x000D_ Categories	Text	0.0230958	Male_x000D_ Categories_Text
climatologist	None	Male_x000D_ Categories	Text	0.00760685	Male_x000D_ Categories_Text
climber	None	Male_x000D_ Categories	Text	0.0196584	Male_x000D_ Categories_Text
clock watcher	None	Male_x000D_ Categories	Text	0.128442	Male_x000D_ Categories_Text
clockmaker	None	Male_x000D_ Categories	Text	0.178368	Male_x000D_ Categories_Text
clone	None	Male_x000D_ Categories	Text	0.344759	Male_x000D_ Categories_Text
closer	None	Male_x000D_ Categories	Text	0.162632	Male_x000D_ Categories_Text
clown	None	Male_x000D_ Categories	Text	0.348035	Male_x000D_ Categories_Text
club member	None	Male_x000D_ Categories	Text	0.390182	Male_x000D_ Categories_Text
clumsy person	None	Male_x000D_ Categories	Text	0.222972	Male_x000D_ Categories_Text
co-pilot	None	Male_x000D_ Categories	Text	0.0286489	Male_x000D_ Categories_Text
coach	None	Male_x000D_ Categories	Text	0.392597	Male_x000D_ Categories_Text
coachman	None	Male_x000D_ Categories	Text	0.095947	Male_x000D_ Categories_Text
coal miner	None	Male_x000D_ Categories	Text	0.0336008	Male_x000D_ Categories_Text
coalman	None	Male_x000D_ Categories	Text	0.172551	Male_x000D_ Categories_Text
coaster	None	Male_x000D_ Categories	Text	0.0789272	Male_x000D_ Categories_Text
cocaine addict	None	Male_x000D_ Categories	Text	0.0239763	Male_x000D_ Categories_Text
cockney	None	Male_x000D_ Categories	Text	0.181966	Male_x000D_ Categories_Text
coconspirator	None	Male_x000D_ Categories	Text	0.257086	Male_x000D_ Categories_Text
codefendant	None	Male_x000D_ Categories	Text	0.242373	Male_x000D_ Categories_Text
cognitive neuroscientist	None	Male_x000D_ Categories	Text	0.00636033	Male_x000D_ Categories_Text
coin collector	None	Male_x000D_ Categories	Text	0.0259785	Male_x000D_ Categories_Text
collaborator	None	Male_x000D_ Categories	Text	0.00934419	Male_x000D_ Categories_Text
colleague	None	Male_x000D_ Categories	Text	0.14634	Male_x000D_ Categories_Text
collectivist	None	Male_x000D_ Categories	Text	0.164031	Male_x000D_ Categories_Text
college boy	None	Male_x000D_ Categories	Text	0.324404	Male_x000D_ Categories_Text
college man	None	Male_x000D_ Categories	Text	0.488882	Male_x000D_ Categories_Text
colonel	None	Male_x000D_ Categories	Text	0.15109	Male_x000D_ Categories_Text
colonialist	None	Male_x000D_ Categories	Text	0.0649942	Male_x000D_ Categories_Text
coloniser	None	Male_x000D_ Categories	Text	0.224811	Male_x000D_ Categories_Text
colonist	None	Male_x000D_ Categories	Text	0.124592	Male_x000D_ Categories_Text
colonizer	None	Male_x000D_ Categories	Text	0.176124	Male_x000D_ Categories_Text
columnist	None	Male_x000D_ Categories	Text	0.0196384	Male_x000D_ Categories_Text
combat pilot	None	Male_x000D_ Categories	Text	0.176417	Male_x000D_ Categories_Text
combatant	None	Male_x000D_ Categories	Text	0.209144	Male_x000D_ Categories_Text
comedian	None	Male_x000D_ Categories	Text	0.258804	Male_x000D_ Categories_Text
comic	None	Male_x000D_ Categories	Text	0.0638021	Male_x000D_ Categories_Text
commandant	None	Male_x000D_ Categories	Text	0.156357	Male_x000D_ Categories_Text
commander	None	Male_x000D_ Categories	Text	0.203744	Male_x000D_ Categories_Text
commanding officer	None	Male_x000D_ Categories	Text	0.235229	Male_x000D_ Categories_Text
commentator	None	Male_x000D_ Categories	Text	0.17367	Male_x000D_ Categories_Text
commie	None	Male_x000D_ Categories	Text	0.317431	Male_x000D_ Categories_Text
commissar	None	Male_x000D_ Categories	Text	0.195247	Male_x000D_ Categories_Text
commissionaire	None	Male_x000D_ Categories	Text	0.131874	Male_x000D_ Categories_Text
commissioner	None	Male_x000D_ Categories	Text	0.0328065	Male_x000D_ Categories_Text
committee member	None	Male_x000D_ Categories	Text	0.0134071	Male_x000D_ Categories_Text
committeeman	None	Male_x000D_ Categories	Text	0.209226	Male_x000D_ Categories_Text
commodore	None	Male_x000D_ Categories	Text	0.145623	Male_x000D_ Categories_Text
common man	None	Male_x000D_ Categories	Text	0.484911	Male_x000D_ Categories_Text
common soldier	None	Male_x000D_ Categories	Text	0.0241587	Male_x000D_ Categories_Text
communicator	None	Male_x000D_ Categories	Text	0.107749	Male_x000D_ Categories_Text
communist	None	Male_x000D_ Categories	Text	0.00548247	Male_x000D_ Categories_Text
company man	None	Male_x000D_ Categories	Text	0.528128	Male_x000D_ Categories_Text
compatriot	None	Male_x000D_ Categories	Text	0.344864	Male_x000D_ Categories_Text
complainer	None	Male_x000D_ Categories	Text	0.0327069	Male_x000D_ Categories_Text
composer	None	Male_x000D_ Categories	Text	0.180784	Male_x000D_ Categories_Text
computer guru	None	Male_x000D_ Categories	Text	0.180143	Male_x000D_ Categories_Text
comrade	None	Male_x000D_ Categories	Text	0.4421	Male_x000D_ Categories_Text
con artist	None	Male_x000D_ Categories	Text	0.0103318	Male_x000D_ Categories_Text
con man	None	Male_x000D_ Categories	Text	0.644161	Male_x000D_ Categories_Text
conditioner	None	Male_x000D_ Categories	Text	0.0239937	Male_x000D_ Categories_Text
conductor	None	Male_x000D_ Categories	Text	0.204803	Male_x000D_ Categories_Text
confederate	None	Male_x000D_ Categories	Text	0.375879	Male_x000D_ Categories_Text
confederate soldier	None	Male_x000D_ Categories	Text	0.263058	Male_x000D_ Categories_Text
confidant	None	Male_x000D_ Categories	Text	0.385029	Male_x000D_ Categories_Text
congressman	None	Male_x000D_ Categories	Text	0.214139	Male_x000D_ Categories_Text
conjurer	None	Male_x000D_ Categories	Text	0.29843	Male_x000D_ Categories_Text
conjuror	None	Male_x000D_ Categories	Text	0.41559	Male_x000D_ Categories_Text
connoisseur	None	Male_x000D_ Categories	Text	0.320963	Male_x000D_ Categories_Text
conqueror	None	Male_x000D_ Categories	Text	0.345467	Male_x000D_ Categories_Text
conquistador	None	Male_x000D_ Categories	Text	0.319374	Male_x000D_ Categories_Text
conservationist	None	Male_x000D_ Categories	Text	0.0326098	Male_x000D_ Categories_Text
conservative	None	Male_x000D_ Categories	Text	0.0332867	Male_x000D_ Categories_Text
conservative jew	None	Male_x000D_ Categories	Text	0.252133	Male_x000D_ Categories_Text
conspirator	None	Male_x000D_ Categories	Text	0.249259	Male_x000D_ Categories_Text
constitutionalist	None	Male_x000D_ Categories	Text	0.229415	Male_x000D_ Categories_Text
contractor	None	Male_x000D_ Categories	Text	0.166463	Male_x000D_ Categories_Text
contrarian	None	Male_x000D_ Categories	Text	0.169149	Male_x000D_ Categories_Text
contributor	None	Male_x000D_ Categories	Text	0.110736	Male_x000D_ Categories_Text
control freak	None	Male_x000D_ Categories	Text	0.304818	Male_x000D_ Categories_Text
conversationalist	None	Male_x000D_ Categories	Text	0.0407371	Male_x000D_ Categories_Text
convert	None	Male_x000D_ Categories	Text	0.336577	Male_x000D_ Categories_Text
convict	None	Male_x000D_ Categories	Text	0.154685	Male_x000D_ Categories_Text
coon	None	Male_x000D_ Categories	Text	0.281472	Male_x000D_ Categories_Text
cop	None	Male_x000D_ Categories	Text	0.238685	Male_x000D_ Categories_Text
copilot	None	Male_x000D_ Categories	Text	0.0286479	Male_x000D_ Categories_Text
coppersmith	None	Male_x000D_ Categories	Text	0.0792264	Male_x000D_ Categories_Text
cornhusker	None	Male_x000D_ Categories	Text	0.0986745	Male_x000D_ Categories_Text
cosmologist	None	Male_x000D_ Categories	Text	0.072132	Male_x000D_ Categories_Text
cost accountant	None	Male_x000D_ Categories	Text	0.0265929	Male_x000D_ Categories_Text
councilman	None	Male_x000D_ Categories	Text	0.217658	Male_x000D_ Categories_Text
counsel	None	Male_x000D_ Categories	Text	0.0362155	Male_x000D_ Categories_Text
counterfeiter	None	Male_x000D_ Categories	Text	0.350556	Male_x000D_ Categories_Text
counterman	None	Male_x000D_ Categories	Text	0.231451	Male_x000D_ Categories_Text
counterrevolutionary	None	Male_x000D_ Categories	Text	0.0661924	Male_x000D_ Categories_Text
countertenor	None	Male_x000D_ Categories	Text	0.0261574	Male_x000D_ Categories_Text
counterterrorist	None	Male_x000D_ Categories	Text	0.0704899	Male_x000D_ Categories_Text
country doctor	None	Male_x000D_ Categories	Text	0.0706723	Male_x000D_ Categories_Text
county agent	None	Male_x000D_ Categories	Text	0.216225	Male_x000D_ Categories_Text
cousin	None	Male_x000D_ Categories	Text	0.271778	Male_x000D_ Categories_Text
cow man	None	Male_x000D_ Categories	Text	0.298339	Male_x000D_ Categories_Text
coward	None	Male_x000D_ Categories	Text	0.552519	Male_x000D_ Categories_Text
cowboy	None	Male_x000D_ Categories	Text	0.294442	Male_x000D_ Categories_Text
cowman	None	Male_x000D_ Categories	Text	0.191197	Male_x000D_ Categories_Text
crack addict	None	Male_x000D_ Categories	Text	0.112474	Male_x000D_ Categories_Text
crackpot	None	Male_x000D_ Categories	Text	0.440341	Male_x000D_ Categories_Text
creative thinker	None	Male_x000D_ Categories	Text	0.327007	Male_x000D_ Categories_Text
creator	None	Male_x000D_ Categories	Text	0.129765	Male_x000D_ Categories_Text
credit analyst	None	Male_x000D_ Categories	Text	0.102647	Male_x000D_ Categories_Text
crew member	None	Male_x000D_ Categories	Text	0.120084	Male_x000D_ Categories_Text
crewman	None	Male_x000D_ Categories	Text	0.318821	Male_x000D_ Categories_Text
cricketer	None	Male_x000D_ Categories	Text	0.117703	Male_x000D_ Categories_Text
criminal	None	Male_x000D_ Categories	Text	0.174944	Male_x000D_ Categories_Text
criminologist	None	Male_x000D_ Categories	Text	0.0512011	Male_x000D_ Categories_Text
cripple	None	Male_x000D_ Categories	Text	0.125271	Male_x000D_ Categories_Text
critic	None	Male_x000D_ Categories	Text	0.0329805	Male_x000D_ Categories_Text
crony	None	Male_x000D_ Categories	Text	0.439817	Male_x000D_ Categories_Text
crossing guard	None	Male_x000D_ Categories	Text	0.0535733	Male_x000D_ Categories_Text
crusader	None	Male_x000D_ Categories	Text	0.045627	Male_x000D_ Categories_Text
crybaby	None	Male_x000D_ Categories	Text	0.311133	Male_x000D_ Categories_Text
cryptographer	None	Male_x000D_ Categories	Text	0.136551	Male_x000D_ Categories_Text
cub scout	None	Male_x000D_ Categories	Text	0.251469	Male_x000D_ Categories_Text
culprit	None	Male_x000D_ Categories	Text	0.324719	Male_x000D_ Categories_Text
cultist	None	Male_x000D_ Categories	Text	0.171079	Male_x000D_ Categories_Text
curmudgeon	None	Male_x000D_ Categories	Text	0.434071	Male_x000D_ Categories_Text
custodian	None	Male_x000D_ Categories	Text	0.19593	Male_x000D_ Categories_Text
cyberpunk	None	Male_x000D_ Categories	Text	0.139126	Male_x000D_ Categories_Text
cynic	None	Male_x000D_ Categories	Text	0.259188	Male_x000D_ Categories_Text
dad	None	Male_x000D_ Categories	Text	0.489226	Male_x000D_ Categories_Text
dada	None	Male_x000D_ Categories	Text	0.123018	Male_x000D_ Categories_Text
daddy	None	Male_x000D_ Categories	Text	0.208081	Male_x000D_ Categories_Text
dairyman	None	Male_x000D_ Categories	Text	0.194402	Male_x000D_ Categories_Text
dandy	None	Male_x000D_ Categories	Text	0.331898	Male_x000D_ Categories_Text
dane	None	Male_x000D_ Categories	Text	0.37742	Male_x000D_ Categories_Text
daredevil	None	Male_x000D_ Categories	Text	0.276232	Male_x000D_ Categories_Text
dart player	None	Male_x000D_ Categories	Text	0.576157	Male_x000D_ Categories_Text
day laborer	None	Male_x000D_ Categories	Text	0.153098	Male_x000D_ Categories_Text
daydreamer	None	Male_x000D_ Categories	Text	0.197705	Male_x000D_ Categories_Text
deacon	None	Male_x000D_ Categories	Text	0.228316	Male_x000D_ Categories_Text
dead person	None	Male_x000D_ Categories	Text	0.100245	Male_x000D_ Categories_Text
deadbeat dad	None	Male_x000D_ Categories	Text	0.229992	Male_x000D_ Categories_Text
dealer	None	Male_x000D_ Categories	Text	0.21326	Male_x000D_ Categories_Text
deceased person	None	Male_x000D_ Categories	Text	0.0343905	Male_x000D_ Categories_Text
deceiver	None	Male_x000D_ Categories	Text	0.428211	Male_x000D_ Categories_Text
decision maker	None	Male_x000D_ Categories	Text	0.313616	Male_x000D_ Categories_Text
decoy	None	Male_x000D_ Categories	Text	0.318263	Male_x000D_ Categories_Text
deer hunter	None	Male_x000D_ Categories	Text	0.20898	Male_x000D_ Categories_Text
defeatist	None	Male_x000D_ Categories	Text	0.258587	Male_x000D_ Categories_Text
defendant	None	Male_x000D_ Categories	Text	0.00546685	Male_x000D_ Categories_Text
defender	None	Male_x000D_ Categories	Text	0.277789	Male_x000D_ Categories_Text
defense attorney	None	Male_x000D_ Categories	Text	0.225629	Male_x000D_ Categories_Text
defense contractor	None	Male_x000D_ Categories	Text	0.401386	Male_x000D_ Categories_Text
defense lawyer	None	Male_x000D_ Categories	Text	0.281035	Male_x000D_ Categories_Text
defense secretary	None	Male_x000D_ Categories	Text	0.177858	Male_x000D_ Categories_Text
defrauder	None	Male_x000D_ Categories	Text	0.228226	Male_x000D_ Categories_Text
degenerate	None	Male_x000D_ Categories	Text	0.173839	Male_x000D_ Categories_Text
deliverer	None	Male_x000D_ Categories	Text	0.218138	Male_x000D_ Categories_Text
delivery boy	None	Male_x000D_ Categories	Text	0.45878	Male_x000D_ Categories_Text
deliveryman	None	Male_x000D_ Categories	Text	0.222126	Male_x000D_ Categories_Text
demagogue	None	Male_x000D_ Categories	Text	0.364109	Male_x000D_ Categories_Text
demigod	None	Male_x000D_ Categories	Text	0.707913	Male_x000D_ Categories_Text
democrat	None	Male_x000D_ Categories	Text	0.154081	Male_x000D_ Categories_Text
demon	None	Male_x000D_ Categories	Text	0.286388	Male_x000D_ Categories_Text
denizen	None	Male_x000D_ Categories	Text	0.174351	Male_x000D_ Categories_Text
department head	None	Male_x000D_ Categories	Text	0.0855172	Male_x000D_ Categories_Text
depressive	None	Male_x000D_ Categories	Text	0.0305689	Male_x000D_ Categories_Text
deputy	None	Male_x000D_ Categories	Text	0.0262535	Male_x000D_ Categories_Text
deputy sheriff	None	Male_x000D_ Categories	Text	0.0159227	Male_x000D_ Categories_Text
derelict	None	Male_x000D_ Categories	Text	0.0194346	Male_x000D_ Categories_Text
descendant	None	Male_x000D_ Categories	Text	0.104255	Male_x000D_ Categories_Text
deserter	None	Male_x000D_ Categories	Text	0.327742	Male_x000D_ Categories_Text
desk officer	None	Male_x000D_ Categories	Text	0.0514577	Male_x000D_ Categories_Text
desk sergeant	None	Male_x000D_ Categories	Text	0.0677143	Male_x000D_ Categories_Text
desperado	None	Male_x000D_ Categories	Text	0.392311	Male_x000D_ Categories_Text
desperate criminal	None	Male_x000D_ Categories	Text	0.190978	Male_x000D_ Categories_Text
despot	None	Male_x000D_ Categories	Text	0.404914	Male_x000D_ Categories_Text
detainee	None	Male_x000D_ Categories	Text	0.15541	Male_x000D_ Categories_Text
detective	None	Male_x000D_ Categories	Text	0.012377	Male_x000D_ Categories_Text
developer	None	Male_x000D_ Categories	Text	0.127151	Male_x000D_ Categories_Text
deviant	None	Male_x000D_ Categories	Text	0.227141	Male_x000D_ Categories_Text
devil worshiper	None	Male_x000D_ Categories	Text	0.244151	Male_x000D_ Categories_Text
devotee	None	Male_x000D_ Categories	Text	0.155694	Male_x000D_ Categories_Text
dictator	None	Male_x000D_ Categories	Text	0.384278	Male_x000D_ Categories_Text
digger	None	Male_x000D_ Categories	Text	0.0631933	Male_x000D_ Categories_Text
dignitary	None	Male_x000D_ Categories	Text	0.0606418	Male_x000D_ Categories_Text
dilettante	None	Male_x000D_ Categories	Text	0.283537	Male_x000D_ Categories_Text
dimwit	None	Male_x000D_ Categories	Text	0.252951	Male_x000D_ Categories_Text
diplomatic minister	None	Male_x000D_ Categories	Text	0.000502616	Male_x000D_ Categories_Text
disagreeable person	None	Male_x000D_ Categories	Text	0.130836	Male_x000D_ Categories_Text
disbeliever	None	Male_x000D_ Categories	Text	0.344169	Male_x000D_ Categories_Text
disc jockey	None	Male_x000D_ Categories	Text	0.0743373	Male_x000D_ Categories_Text
disciple	None	Male_x000D_ Categories	Text	0.644666	Male_x000D_ Categories_Text
disciplinarian	None	Male_x000D_ Categories	Text	0.350479	Male_x000D_ Categories_Text
diseased person	None	Male_x000D_ Categories	Text	0.0307407	Male_x000D_ Categories_Text
disinfestation officer	None	Male_x000D_ Categories	Text	0.0625132	Male_x000D_ Categories_Text
disk jockey	None	Male_x000D_ Categories	Text	0.0279124	Male_x000D_ Categories_Text
dispatch rider	None	Male_x000D_ Categories	Text	0.056994	Male_x000D_ Categories_Text
disputant	None	Male_x000D_ Categories	Text	0.115359	Male_x000D_ Categories_Text
disreputable person	None	Male_x000D_ Categories	Text	0.0209255	Male_x000D_ Categories_Text
dissident	None	Male_x000D_ Categories	Text	0.162363	Male_x000D_ Categories_Text
distributer	None	Male_x000D_ Categories	Text	0.0792478	Male_x000D_ Categories_Text
disturber	None	Male_x000D_ Categories	Text	0.682062	Male_x000D_ Categories_Text
ditch digger	None	Male_x000D_ Categories	Text	0.108196	Male_x000D_ Categories_Text
divergent thinker	None	Male_x000D_ Categories	Text	0.372103	Male_x000D_ Categories_Text
diviner	None	Male_x000D_ Categories	Text	0.102143	Male_x000D_ Categories_Text
divorced man	None	Male_x000D_ Categories	Text	0.16821	Male_x000D_ Categories_Text
dj	None	Male_x000D_ Categories	Text	0.232948	Male_x000D_ Categories_Text
dockworker	None	Male_x000D_ Categories	Text	0.135169	Male_x000D_ Categories_Text
doctor	None	Male_x000D_ Categories	Text	0.0221283	Male_x000D_ Categories_Text
dogfighter	None	Male_x000D_ Categories	Text	0.125975	Male_x000D_ Categories_Text
dogmatist	None	Male_x000D_ Categories	Text	0.318303	Male_x000D_ Categories_Text
don	None	Male_x000D_ Categories	Text	0.263773	Male_x000D_ Categories_Text
doorkeeper	None	Male_x000D_ Categories	Text	0.236469	Male_x000D_ Categories_Text
doorman	None	Male_x000D_ Categories	Text	0.236395	Male_x000D_ Categories_Text
dope	None	Male_x000D_ Categories	Text	0.204709	Male_x000D_ Categories_Text
dork	None	Male_x000D_ Categories	Text	0.116532	Male_x000D_ Categories_Text
double agent	None	Male_x000D_ Categories	Text	0.323278	Male_x000D_ Categories_Text
draft dodger	None	Male_x000D_ Categories	Text	0.552362	Male_x000D_ Categories_Text
draftee	None	Male_x000D_ Categories	Text	0.5838	Male_x000D_ Categories_Text
drafter	None	Male_x000D_ Categories	Text	0.127809	Male_x000D_ Categories_Text
draftsman	None	Male_x000D_ Categories	Text	0.265242	Male_x000D_ Categories_Text
dramatist	None	Male_x000D_ Categories	Text	0.134172	Male_x000D_ Categories_Text
dreamer	None	Male_x000D_ Categories	Text	0.317987	Male_x000D_ Categories_Text
drifter	None	Male_x000D_ Categories	Text	0.181153	Male_x000D_ Categories_Text
drill instructor	None	Male_x000D_ Categories	Text	0.12264	Male_x000D_ Categories_Text
drill master	None	Male_x000D_ Categories	Text	0.36501	Male_x000D_ Categories_Text
drinker	None	Male_x000D_ Categories	Text	0.11598	Male_x000D_ Categories_Text
driver	None	Male_x000D_ Categories	Text	0.192364	Male_x000D_ Categories_Text
dropout	None	Male_x000D_ Categories	Text	0.132875	Male_x000D_ Categories_Text
drug baron	None	Male_x000D_ Categories	Text	0.26251	Male_x000D_ Categories_Text
drug dealer	None	Male_x000D_ Categories	Text	0.108703	Male_x000D_ Categories_Text
drug lord	None	Male_x000D_ Categories	Text	0.187601	Male_x000D_ Categories_Text
drug peddler	None	Male_x000D_ Categories	Text	0.0799294	Male_x000D_ Categories_Text
druid	None	Male_x000D_ Categories	Text	0.163708	Male_x000D_ Categories_Text
drum major	None	Male_x000D_ Categories	Text	0.0498973	Male_x000D_ Categories_Text
drummer	None	Male_x000D_ Categories	Text	0.299999	Male_x000D_ Categories_Text
drunk	None	Male_x000D_ Categories	Text	0.124633	Male_x000D_ Categories_Text
drunkard	None	Male_x000D_ Categories	Text	0.312511	Male_x000D_ Categories_Text
dude	None	Male_x000D_ Categories	Text	0.6603	Male_x000D_ Categories_Text
duelist	None	Male_x000D_ Categories	Text	0.1607	Male_x000D_ Categories_Text
duke	None	Male_x000D_ Categories	Text	0.11398	Male_x000D_ Categories_Text
dumbass	None	Male_x000D_ Categories	Text	0.179493	Male_x000D_ Categories_Text
dummy	None	Male_x000D_ Categories	Text	0.246804	Male_x000D_ Categories_Text
dunce	None	Male_x000D_ Categories	Text	0.420325	Male_x000D_ Categories_Text
dupe	None	Male_x000D_ Categories	Text	0.130846	Male_x000D_ Categories_Text
dwarf	None	Male_x000D_ Categories	Text	0.163561	Male_x000D_ Categories_Text
dweeb	None	Male_x000D_ Categories	Text	0.418509	Male_x000D_ Categories_Text
ear doctor	None	Male_x000D_ Categories	Text	0.143446	Male_x000D_ Categories_Text
earthling	None	Male_x000D_ Categories	Text	0.0707373	Male_x000D_ Categories_Text
easterner	None	Male_x000D_ Categories	Text	0.14314	Male_x000D_ Categories_Text
eater	None	Male_x000D_ Categories	Text	0.134494	Male_x000D_ Categories_Text
eccentric person	None	Male_x000D_ Categories	Text	0.183369	Male_x000D_ Categories_Text
econometrician	None	Male_x000D_ Categories	Text	0.143495	Male_x000D_ Categories_Text
economic libertarian	None	Male_x000D_ Categories	Text	0.253016	Male_x000D_ Categories_Text
economist	None	Male_x000D_ Categories	Text	0.0303002	Male_x000D_ Categories_Text
egghead	None	Male_x000D_ Categories	Text	0.499726	Male_x000D_ Categories_Text
egomaniac	None	Male_x000D_ Categories	Text	0.491015	Male_x000D_ Categories_Text
elder statesman	None	Male_x000D_ Categories	Text	0.534403	Male_x000D_ Categories_Text
elected official	None	Male_x000D_ Categories	Text	0.122564	Male_x000D_ Categories_Text
electrical engineer	None	Male_x000D_ Categories	Text	0.25723	Male_x000D_ Categories_Text
electrician	None	Male_x000D_ Categories	Text	0.375505	Male_x000D_ Categories_Text
elitist	None	Male_x000D_ Categories	Text	0.159314	Male_x000D_ Categories_Text
emancipator	None	Male_x000D_ Categories	Text	0.406688	Male_x000D_ Categories_Text
embassador	None	Male_x000D_ Categories	Text	0.0954348	Male_x000D_ Categories_Text
emeritus	None	Male_x000D_ Categories	Text	0.257407	Male_x000D_ Categories_Text
emissary	None	Male_x000D_ Categories	Text	0.141761	Male_x000D_ Categories_Text
emperor	None	Male_x000D_ Categories	Text	0.279367	Male_x000D_ Categories_Text
empiricist	None	Male_x000D_ Categories	Text	0.281323	Male_x000D_ Categories_Text
end user	None	Male_x000D_ Categories	Text	0.103868	Male_x000D_ Categories_Text
enemy	None	Male_x000D_ Categories	Text	0.428091	Male_x000D_ Categories_Text
engineer	None	Male_x000D_ Categories	Text	0.308374	Male_x000D_ Categories_Text
englishman	None	Male_x000D_ Categories	Text	0.260601	Male_x000D_ Categories_Text
enlisted man	None	Male_x000D_ Categories	Text	0.588382	Male_x000D_ Categories_Text
enlisted officer	None	Male_x000D_ Categories	Text	0.151722	Male_x000D_ Categories_Text
enlisted person	None	Male_x000D_ Categories	Text	0.103944	Male_x000D_ Categories_Text
enlistee	None	Male_x000D_ Categories	Text	0.117043	Male_x000D_ Categories_Text
enrollee	None	Male_x000D_ Categories	Text	0.179469	Male_x000D_ Categories_Text
enterpriser	None	Male_x000D_ Categories	Text	0.186424	Male_x000D_ Categories_Text
entertainer	None	Male_x000D_ Categories	Text	0.124472	Male_x000D_ Categories_Text
enthusiast	None	Male_x000D_ Categories	Text	0.340527	Male_x000D_ Categories_Text
entomologist	None	Male_x000D_ Categories	Text	0.163532	Male_x000D_ Categories_Text
entrepreneur	None	Male_x000D_ Categories	Text	0.111311	Male_x000D_ Categories_Text
epicene	None	Male_x000D_ Categories	Text	0.0668661	Male_x000D_ Categories_Text
epicene person	None	Male_x000D_ Categories	Text	0.0598817	Male_x000D_ Categories_Text
eradicator	None	Male_x000D_ Categories	Text	0.303985	Male_x000D_ Categories_Text
errand boy	None	Male_x000D_ Categories	Text	0.203734	Male_x000D_ Categories_Text
escape expert	None	Male_x000D_ Categories	Text	0.130351	Male_x000D_ Categories_Text
escapee	None	Male_x000D_ Categories	Text	0.295733	Male_x000D_ Categories_Text
escapologist	None	Male_x000D_ Categories	Text	0.229659	Male_x000D_ Categories_Text
espionage agent	None	Male_x000D_ Categories	Text	0.266409	Male_x000D_ Categories_Text
estate agent	None	Male_x000D_ Categories	Text	0.246109	Male_x000D_ Categories_Text
esthete	None	Male_x000D_ Categories	Text	0.38626	Male_x000D_ Categories_Text
estimator	None	Male_x000D_ Categories	Text	0.160186	Male_x000D_ Categories_Text
ethnologist	None	Male_x000D_ Categories	Text	0.00806244	Male_x000D_ Categories_Text
evaluator	None	Male_x000D_ Categories	Text	0.165964	Male_x000D_ Categories_Text
evangelist	None	Male_x000D_ Categories	Text	0.275988	Male_x000D_ Categories_Text
evildoer	None	Male_x000D_ Categories	Text	0.338154	Male_x000D_ Categories_Text
evolutionist	None	Male_x000D_ Categories	Text	0.145285	Male_x000D_ Categories_Text
ex	None	Male_x000D_ Categories	Text	0.188968	Male_x000D_ Categories_Text
executioner	None	Male_x000D_ Categories	Text	0.316344	Male_x000D_ Categories_Text
exile	None	Male_x000D_ Categories	Text	0.193721	Male_x000D_ Categories_Text
existentialist	None	Male_x000D_ Categories	Text	0.155814	Male_x000D_ Categories_Text
existentialist philosopher	None	Male_x000D_ Categories	Text	0.408651	Male_x000D_ Categories_Text
experimenter	None	Male_x000D_ Categories	Text	0.0658474	Male_x000D_ Categories_Text
explorer	None	Male_x000D_ Categories	Text	0.214938	Male_x000D_ Categories_Text
exterminator	None	Male_x000D_ Categories	Text	0.171203	Male_x000D_ Categories_Text
extremist	None	Male_x000D_ Categories	Text	0.220466	Male_x000D_ Categories_Text
extrovert	None	Male_x000D_ Categories	Text	0.178377	Male_x000D_ Categories_Text
eye doctor	None	Male_x000D_ Categories	Text	0.130218	Male_x000D_ Categories_Text
eyewitness	None	Male_x000D_ Categories	Text	0.0036989	Male_x000D_ Categories_Text
face	None	Male_x000D_ Categories	Text	0.118708	Male_x000D_ Categories_Text
fag	None	Male_x000D_ Categories	Text	0.113037	Male_x000D_ Categories_Text
fagot	None	Male_x000D_ Categories	Text	0.160068	Male_x000D_ Categories_Text
falconer	None	Male_x000D_ Categories	Text	0.316997	Male_x000D_ Categories_Text
family doctor	None	Male_x000D_ Categories	Text	0.00514414	Male_x000D_ Categories_Text
family man	None	Male_x000D_ Categories	Text	0.507515	Male_x000D_ Categories_Text
famous person	None	Male_x000D_ Categories	Text	0.12451	Male_x000D_ Categories_Text
fanatic	None	Male_x000D_ Categories	Text	0.462497	Male_x000D_ Categories_Text
farm boy	None	Male_x000D_ Categories	Text	0.403682	Male_x000D_ Categories_Text
farmer	None	Male_x000D_ Categories	Text	0.149383	Male_x000D_ Categories_Text
farmhand	None	Male_x000D_ Categories	Text	0.330985	Male_x000D_ Categories_Text
fascist	None	Male_x000D_ Categories	Text	0.221279	Male_x000D_ Categories_Text
fat person	None	Male_x000D_ Categories	Text	0.0339784	Male_x000D_ Categories_Text
fatalist	None	Male_x000D_ Categories	Text	0.330757	Male_x000D_ Categories_Text
father	None	Male_x000D_ Categories	Text	0.420637	Male_x000D_ Categories_Text
father figure	None	Male_x000D_ Categories	Text	0.523597	Male_x000D_ Categories_Text
fatso	None	Male_x000D_ Categories	Text	0.326508	Male_x000D_ Categories_Text
favorite son	None	Male_x000D_ Categories	Text	0.322496	Male_x000D_ Categories_Text
fbi agent	None	Male_x000D_ Categories	Text	0.33167	Male_x000D_ Categories_Text
federal agent	None	Male_x000D_ Categories	Text	0.265564	Male_x000D_ Categories_Text
federal official	None	Male_x000D_ Categories	Text	0.0440273	Male_x000D_ Categories_Text
federal soldier	None	Male_x000D_ Categories	Text	0.010725	Male_x000D_ Categories_Text
federalist	None	Male_x000D_ Categories	Text	0.0447843	Male_x000D_ Categories_Text
fellow	None	Male_x000D_ Categories	Text	0.384365	Male_x000D_ Categories_Text
fellow member	None	Male_x000D_ Categories	Text	0.177705	Male_x000D_ Categories_Text
fellow traveler	None	Male_x000D_ Categories	Text	0.0253971	Male_x000D_ Categories_Text
fellow worker	None	Male_x000D_ Categories	Text	0.00616799	Male_x000D_ Categories_Text
felon	None	Male_x000D_ Categories	Text	0.0845348	Male_x000D_ Categories_Text
ferryman	None	Male_x000D_ Categories	Text	0.132303	Male_x000D_ Categories_Text
feudal lord	None	Male_x000D_ Categories	Text	0.149298	Male_x000D_ Categories_Text
field general	None	Male_x000D_ Categories	Text	0.474526	Male_x000D_ Categories_Text
field judge	None	Male_x000D_ Categories	Text	0.167096	Male_x000D_ Categories_Text
field marshal	None	Male_x000D_ Categories	Text	0.304425	Male_x000D_ Categories_Text
field officer	None	Male_x000D_ Categories	Text	0.353981	Male_x000D_ Categories_Text
fiend	None	Male_x000D_ Categories	Text	0.290377	Male_x000D_ Categories_Text
fighter	None	Male_x000D_ Categories	Text	0.309291	Male_x000D_ Categories_Text
fighter pilot	None	Male_x000D_ Categories	Text	0.251929	Male_x000D_ Categories_Text
figure	None	Male_x000D_ Categories	Text	0.361353	Male_x000D_ Categories_Text
figurehead	None	Male_x000D_ Categories	Text	0.256078	Male_x000D_ Categories_Text
film maker	None	Male_x000D_ Categories	Text	0.000291046	Male_x000D_ Categories_Text
film star	None	Male_x000D_ Categories	Text	0.0478635	Male_x000D_ Categories_Text
filmmaker	None	Male_x000D_ Categories	Text	0.0259138	Male_x000D_ Categories_Text
financial officer	None	Male_x000D_ Categories	Text	0.0153945	Male_x000D_ Categories_Text
fingerprint expert	None	Male_x000D_ Categories	Text	0.0216035	Male_x000D_ Categories_Text
fingerprint specialist	None	Male_x000D_ Categories	Text	0.0558353	Male_x000D_ Categories_Text
fire chief	None	Male_x000D_ Categories	Text	0.264986	Male_x000D_ Categories_Text
fire fighter	None	Male_x000D_ Categories	Text	0.346591	Male_x000D_ Categories_Text
fire marshal	None	Male_x000D_ Categories	Text	0.185516	Male_x000D_ Categories_Text
fire marshall	None	Male_x000D_ Categories	Text	0.379472	Male_x000D_ Categories_Text
fire warden	None	Male_x000D_ Categories	Text	0.109791	Male_x000D_ Categories_Text
fire watcher	None	Male_x000D_ Categories	Text	0.163984	Male_x000D_ Categories_Text
firefighter	None	Male_x000D_ Categories	Text	0.0941102	Male_x000D_ Categories_Text
fireman	None	Male_x000D_ Categories	Text	0.24254	Male_x000D_ Categories_Text
first cousin	None	Male_x000D_ Categories	Text	0.27623	Male_x000D_ Categories_Text
first lieutenant	None	Male_x000D_ Categories	Text	0.359365	Male_x000D_ Categories_Text
first offender	None	Male_x000D_ Categories	Text	0.1306	Male_x000D_ Categories_Text
first sacker	None	Male_x000D_ Categories	Text	0.184091	Male_x000D_ Categories_Text
first sergeant	None	Male_x000D_ Categories	Text	0.174772	Male_x000D_ Categories_Text
fisher	None	Male_x000D_ Categories	Text	0.0493181	Male_x000D_ Categories_Text
fisherman	None	Male_x000D_ Categories	Text	0.36427	Male_x000D_ Categories_Text
fishmonger	None	Male_x000D_ Categories	Text	0.0737089	Male_x000D_ Categories_Text
flag captain	None	Male_x000D_ Categories	Text	0.427301	Male_x000D_ Categories_Text
flag officer	None	Male_x000D_ Categories	Text	0.2576	Male_x000D_ Categories_Text
fleet admiral	None	Male_x000D_ Categories	Text	0.0911975	Male_x000D_ Categories_Text
flight engineer	None	Male_x000D_ Categories	Text	0.210033	Male_x000D_ Categories_Text
flight surgeon	None	Male_x000D_ Categories	Text	0.0780564	Male_x000D_ Categories_Text
floor leader	None	Male_x000D_ Categories	Text	0.0838117	Male_x000D_ Categories_Text
flute player	None	Male_x000D_ Categories	Text	0.11617	Male_x000D_ Categories_Text
foe	None	Male_x000D_ Categories	Text	0.242113	Male_x000D_ Categories_Text
follower	None	Male_x000D_ Categories	Text	0.317923	Male_x000D_ Categories_Text
fool	None	Male_x000D_ Categories	Text	0.412418	Male_x000D_ Categories_Text
foot doctor	None	Male_x000D_ Categories	Text	0.27571	Male_x000D_ Categories_Text
foot soldier	None	Male_x000D_ Categories	Text	0.282867	Male_x000D_ Categories_Text
football coach	None	Male_x000D_ Categories	Text	0.562674	Male_x000D_ Categories_Text
football hero	None	Male_x000D_ Categories	Text	0.900191	Male_x000D_ Categories_Text
football official	None	Male_x000D_ Categories	Text	0.536827	Male_x000D_ Categories_Text
football player	None	Male_x000D_ Categories	Text	0.705289	Male_x000D_ Categories_Text
forager	None	Male_x000D_ Categories	Text	0.0825445	Male_x000D_ Categories_Text
forecaster	None	Male_x000D_ Categories	Text	0.0573889	Male_x000D_ Categories_Text
forefather	None	Male_x000D_ Categories	Text	0.581039	Male_x000D_ Categories_Text
foreign agent	None	Male_x000D_ Categories	Text	0.347547	Male_x000D_ Categories_Text
foreign correspondent	None	Male_x000D_ Categories	Text	0.00221509	Male_x000D_ Categories_Text
foreign minister	None	Male_x000D_ Categories	Text	0.0484496	Male_x000D_ Categories_Text
foreigner	None	Male_x000D_ Categories	Text	0.125531	Male_x000D_ Categories_Text
foreman	None	Male_x000D_ Categories	Text	0.413596	Male_x000D_ Categories_Text
[truncated: 4,274 more rows]

## Sheet: fig1C
Social.Category	id	measure	measurement
cosmetologist	1	Text	-0.588242
nutritionist	2	Text	-0.379427
beauty consultant	3	Text	-0.385899
ballet dancer	4	Text	-0.505093
model	5	Text	-0.294534
dental hygienist	6	Text	-0.41331
dietician	7	Text	-0.473295
hairstylist	8	Text	-0.505941
event planner	9	Text	-0.20392
cheerleader	10	Text	-0.440892
nurse practitioner	11	Text	-0.4454
interior decorator	12	Text	-0.197388
housekeeper	13	Text	-0.451587
art teacher	14	Text	-0.284648
cashier	15	Text	-0.277874
flight attendant	16	Text	-0.0640303
cook	17	Text	-0.164872
tv reporter	18	Text	-0.0676812
legal assistant	19	Text	-0.098044
programmer	20	Text	0.0105671
mechanic	21	Text	0.426763
ceo	22	Text	0.165232
military officer	23	Text	0.116492
philosopher	24	Text	0.543802
comedian	25	Text	0.258804
heart surgeon	26	Text	0.100446
mathematician	27	Text	0.352986
farmer	28	Text	0.149383
carpenter	29	Text	0.376161
investment banker	30	Text	0.251176
electrician	31	Text	0.375505
monk	32	Text	0.304353
police chief	33	Text	0.188059
football player	34	Text	0.705289
detective	35	Text	0.012377
blacksmith	36	Text	0.354696
developer	37	Text	0.127151
plumber	38	Text	0.306797
cosmetologist	1	Images	-0.92
nutritionist	2	Images	-0.869565
beauty consultant	3	Images	-0.864407
ballet dancer	4	Images	-0.857143
model	5	Images	-0.851852
dental hygienist	6	Images	-0.777778
dietician	7	Images	-0.764706
hairstylist	8	Images	-0.733333
event planner	9	Images	-0.714286
cheerleader	10	Images	-0.691429
nurse practitioner	11	Images	-0.669421
interior decorator	12	Images	-0.666667
housekeeper	13	Images	-0.545455
art teacher	14	Images	-0.540984
cashier	15	Images	-0.529412
flight attendant	16	Images	-0.473684
cook	17	Images	-0.454545
tv reporter	18	Images	-0.426087
legal assistant	19	Images	-0.419355
programmer	20	Images	0.294118
mechanic	21	Images	0.52
ceo	22	Images	0.526882
military officer	23	Images	0.619048
philosopher	24	Images	0.631579
comedian	25	Images	0.662651
heart surgeon	26	Images	0.666667
mathematician	27	Images	0.676768
farmer	28	Images	0.727273
carpenter	29	Images	0.733333
investment banker	30	Images	0.74026
electrician	31	Images	0.75
monk	32	Images	0.76
police chief	33	Images	0.773585
football player	34	Images	0.92
detective	35	Images	0.928571
blacksmith	36	Images	1
developer	37	Images	1
plumber	38	Images	1
