# Supplementary material for: Online images amplify gender bias
Source: Nature. 2024 Feb 14;626(8001):1049–55. doi: 10.1038/s41586-024-07068-x (PMC10901730; doi:10.1038/s41586-024-07068-x)
Supplement: Supplementary file 5 — Source Data Fig. 2 [file 41586_2024_7068_MOESM5_ESM.xlsx]

## Sheet: fig2A
Measure	Gender.Parity	Social.Category
Text	-0.243848	abandoned infant
Text	-0.00338168	abandoned person
Text	0.188705	able seaman
Text	-0.0667772	abolitionist
Text	-0.227426	abortionist
Text	0.209064	absentee
Text	0.181654	absolutist
Text	-0.235315	abstract artist
Text	-0.122955	academic
Text	-0.216543	academic administrator
Text	0.044927	academician
Text	0.322137	accomplice
Text	0.101917	accordionist
Text	-0.143662	account executive
Text	-0.178784	account representative
Text	-0.0591343	accountant
Text	0.0794475	accused
Text	0.031747	accuser
Text	0.145153	acoustician
Text	0.204657	acquaintance
Text	0.0917385	acrobat
Text	0.25955	action officer
Text	-0.0717886	active citizen
Text	-0.26178	activist
Text	0.226676	actor
Text	-0.857256	actress
Text	0.075915	actuary
Text	0.0045124	addict
Text	-0.0586787	administrative official
Text	-0.201492	administrator
Text	0.0252386	admiral
Text	-0.180962	adolescent
Text	-0.239319	adult
Text	-0.624098	adult female
Text	-0.207912	adult male
Text	-0.532273	adulterer
Text	-0.532273	adulterer
Text	0.0803921	adulteress
Text	0.148604	adventurer
Text	0.397473	adversary
Text	-0.086887	advertiser
Text	-0.0620286	advisee
Text	0.0509051	adviser
Text	0.0314801	advisor
Text	-0.234689	advocate
Text	-0.237867	advocator
Text	-0.331486	aerialist
Text	0.00782276	aeronaut
Text	0.201655	aeronautical engineer
Text	0.248841	aerospace engineer
Text	-0.541691	air hostess
Text	0.0338267	air marshal
Text	-0.153664	air traveler
Text	0.120348	aircraftsman
Text	-0.561607	airhead
Text	-0.0309602	airman
Text	0.0843952	airplane pilot
Text	0.263582	alchemist
Text	0.0826887	alcoholic
Text	0.159196	ale drinker
Text	0.175895	ally
Text	0.201052	alpinist
Text	0.253931	altar boy
Text	-0.0841417	alto saxophonist
Text	0.0714569	altruist
Text	0.286474	amateur
Text	-0.0645638	ambassador
Text	-0.150012	amputee
Text	0.0739731	analyst
Text	0.0986476	anarchist
Text	0.142388	anatomist
Text	0.14418	ancestor
Text	0.298484	anchorman
Text	-0.201786	anchorperson
Text	0.00809168	ancient person
Text	-0.116737	angel
Text	-0.0460091	anglican
Text	0.0359125	anglican catholic
Text	0.057504	anglophile
Text	-0.00967808	angolan
Text	-0.132417	animal scientist
Text	-0.0711026	animal stuffer
Text	0.0119026	animal trainer
Text	0.132134	animator
Text	0.111566	animist
Text	0.325971	announcer
Text	-0.549829	anorexic
Text	-0.247202	anthropologist
Text	-0.434031	antifeminist
Text	0.0808684	antiquarian
Text	0.513896	apologist
Text	0.133605	apostate
Text	0.406048	apostle
Text	-0.120369	apothecary
Text	-0.185283	applicant
Text	-0.0822023	applied scientist
Text	-0.0832293	appraiser
Text	0.219321	apprentice
Text	-0.0700255	aquanaut
Text	0.097622	arborist
Text	-0.0781696	archaeologist
Text	0.0962217	archbishop
Text	0.000582347	archdeacon
Text	0.116212	archduke
Text	-0.131874	archeologist
Text	-0.0300999	archer
Text	0.396619	architect
Text	-0.145652	archivist
Text	0.125396	archpriest
Text	-0.115143	aristocrat
Text	0.139726	armchair liberal
Text	0.192926	army brat
Text	0.39304	army engineer
Text	0.260429	army officer
Text	0.123958	arsonist
Text	-0.0666493	art critic
Text	0.0408805	art dealer
Text	-0.187547	art director
Text	-0.184627	art editor
Text	0.0462724	art historian
Text	-0.321932	art student
Text	-0.284648	art teacher
Text	0.367994	artificer
Text	0.175212	artilleryman
Text	-0.163793	artisan
Text	-0.186115	artist
Text	-0.228892	artiste
Text	0.493193	ascetic
Text	0.242879	assassin
Text	-0.00456084	assaulter
Text	0.20374	assemblyman
Text	-0.714673	assemblywoman
Text	0.251281	assistant foreman
Text	-0.0751777	assistant professor
Text	-0.0890822	associate professor
Text	-0.177512	astrologer
Text	-0.362099	astrologist
Text	-0.235334	astronaut
Text	0.16574	astronomer
Text	0.0915011	astrophysicist
Text	0.172293	atheist
Text	0.0518396	athlete
Text	0.0682039	attacker
Text	-0.266769	attendee
Text	-0.0588912	attorney
Text	0.0801215	attorney general
Text	0.0370962	auctioneer
Text	-0.135271	auditor
Text	-0.392493	aunt
Text	-0.411218	auntie
Text	-0.348622	aunty
Text	-0.205825	author
Text	-0.518617	authoress
Text	0.0711916	authoritarian
Text	-0.0493951	autobiographer
Text	0.247065	automobile mechanic
Text	0.186946	automotive engineer
Text	0.0657473	aviator
Text	-0.461519	babe
Text	-0.403676	baby
Text	-0.370629	baby boomer
Text	-0.236754	baby doctor
Text	-0.163301	baby farmer
Text	-0.288003	babysitter
Text	-0.045782	bachelor
Text	-0.6181	bachelorette
Text	-0.119609	backpacker
Text	0.0433006	backseat driver
Text	0.26305	backwoodsman
Text	-0.0478385	bacteriologist
Text	0.233274	bad person
Text	-0.491548	bag lady
Text	0.0794939	bagpiper
Text	-0.0653597	bailee
Text	-0.0678146	bailiff
Text	-0.125705	bailor
Text	-0.263659	bairn
Text	-0.163723	baker
Text	0.0997625	baldhead
Text	0.508131	baldy
Text	-0.0438285	balladeer
Text	-0.629107	ballerina
Text	-0.505093	ballet dancer
Text	-0.195925	ballet master
Text	-0.500712	ballet mistress
Text	-0.272982	balletomane
Text	0.351493	ballplayer
Text	0.336043	bandit
Text	0.365183	bandleader
Text	-0.233741	bank clerk
Text	0.00779818	bank commissioner
Text	-0.107337	bank examiner
Text	0.100006	bank guard
Text	0.128857	bank manager
Text	0.209024	bank robber
Text	0.138579	banker
Text	0.0768521	baptist
Text	0.274091	bar fly
Text	0.172656	barbarian
Text	0.35992	barber
Text	0.183021	bard
Text	0.291941	bargain hunter
Text	0.216026	bargainer
Text	-0.112969	barkeeper
Text	-0.641166	barmaid
Text	0.300955	barman
Text	0.385122	baron
Text	-0.575148	baroness
Text	0.0736333	barrel maker
Text	-0.0118829	barrister
Text	-0.0748815	bartender
Text	0.0925658	base runner
Text	0.417956	baseball coach
Text	0.348008	baseball manager
Text	0.53221	baseball player
Text	-0.0485094	basket maker
Text	0.146581	basketball coach
Text	0.240444	basketball player
Text	-0.503876	basketmaker
Text	0.236612	bassist
Text	-0.128665	bassoonist
Text	0.504592	bastard
Text	0.466582	bat boy
Text	0.518364	batman
Text	-0.138636	baton twirler
Text	0.355289	batsman
Text	0.35503	batting coach
Text	0.40994	battler
Text	0.525522	bawler
Text	0.0218119	beatnik
Text	-0.818971	beautician
Text	-0.385899	beauty consultant
Text	0.0614714	bedfellow
Text	0.132493	bedwetter
Text	0.148148	beefeater
Text	0.126506	beekeeper
Text	0.258834	beer drinker
Text	0.278367	beer maker
Text	0.08222	beggar
Text	-0.039131	beginner
Text	-0.190471	behaviorist
Text	0.29784	believer
Text	0.293646	bell captain
Text	0.0520421	bell ringer
Text	0.19169	bellhop
Text	-0.361492	belly dancer
Text	0.138782	belt maker
Text	0.23713	bench warmer
Text	0.294035	benefactor
Text	-0.590836	benefactress
Text	-0.0609701	bereaved person
Text	0.303361	best friend
Text	-0.168095	bestower
Text	-0.215896	betrothed
Text	0.303283	better half
Text	-0.320306	bibliographer
Text	-0.11834	bibliophile
Text	-0.0761475	bicyclist
Text	-0.0588521	bidder
Text	0.738871	big brother
Text	0.664813	big businessman
Text	0.476473	big leaguer
Text	0.511857	big shot
Text	-0.273412	big sister
Text	0.291045	big spender
Text	-0.158714	bigamist
Text	0.28508	bigot
Text	0.29744	bigwig
Text	-0.389558	bilingual
Text	0.09234	bill poster
Text	0.50091	billiard player
Text	0.405828	billionaire
Text	-0.624876	bimbo
Text	-0.0324675	binger
Text	-0.0437523	biochemist
Text	0.0968402	biographer
Text	-0.016817	biologist
Text	0.0433227	bionic person
Text	0.00939841	biophysicist
Text	0.0616637	bird watcher
Text	0.0500441	birder
Text	-0.130902	birthing coach
Text	-0.24025	bisexual person
Text	0.0464081	bishop
Text	-0.362864	bitch
Text	0.306213	blabbermouth
Text	-0.0774692	blackmailer
Text	0.354696	blacksmith
Text	0.261772	blasphemer
Text	0.0352414	blind person
Text	-0.111849	blogger
Text	0.663153	bloke
Text	0.481241	blood brother
Text	-0.0579077	blood donor
Text	0.074375	blood relative
Text	0.397969	blowhard
Text	-0.200976	blue baby
Text	-0.0142766	board member
Text	0.300171	boatbuilder
Text	0.0923529	boater
Text	0.222099	bodybuilder
Text	0.20389	bodyguard
Text	-0.267645	bohemian
Text	0.0315763	bond servant
Text	-0.025913	bondholder
Text	0.206743	book agent
Text	-0.197521	book seller
Text	-0.121305	bookbinder
Text	-0.178193	booker
Text	0.403434	bookie
Text	0.363098	booking agent
Text	-0.125759	booking clerk
Text	-0.486107	bookkeeper
Text	-0.221263	booklover
Text	0.418666	bookmaker
Text	0.266053	bookman
Text	-0.294708	bookseller
Text	-0.172459	boomer
Text	0.210313	boot maker
Text	0.0859894	bootblack
Text	0.454127	bootlegger
Text	0.637414	bootlicker
Text	0.162691	bootmaker
Text	0.192716	boozer
Text	0.237705	border patrolman
Text	-0.335632	borrower
Text	0.410881	boss
Text	-0.0632156	botanist
Text	0.536376	bouncer
Text	0.386512	bounty hunter
Text	-0.191031	bourgeois
Text	0.20451	bowler
Text	0.303709	bowman
Text	0.147468	boxer
Text	0.509734	boy
Text	0.776896	boy scout
Text	0.502832	boy wonder
Text	-0.228699	boyfriend
Text	0.428392	bozo
Text	0.134537	bragger
Text	0.170451	brain surgeon
Text	-0.0824964	brainiac
Text	0.0422476	brat
Text	0.56047	brawler
Text	-0.249638	breadwinner
Text	-0.186604	breeder
Text	0.196126	brewer
Text	0.503305	briber
Text	0.428945	bricklayer
Text	-0.442148	bride
Text	-0.126416	bridegroom
Text	-0.469264	bridesmaid
Text	0.313563	bridge agent
Text	-0.00756107	bridge partner
Text	0.39682	bridge player
Text	0.230282	brigadier
Text	0.316519	brigadier general
Text	0.401415	brigand
Text	-0.0722108	brit
Text	-0.034946	broadcast journalist
Text	0.321156	broadcaster
Text	0.0133629	broker
Text	-0.165988	brothel keeper
Text	0.681758	brother
Text	0.758427	bruiser
Text	-0.627795	brunette
Text	0.505921	brute
Text	-0.0515806	buddhist
Text	0.867565	buddy
Text	0.0715452	buffalo indian
Text	0.727278	buffoon
Text	0.259569	builder
Text	-0.537532	bulimic
Text	0.0225396	bullfighter
Text	0.352799	bully
Text	0.168856	bum
Text	0.207767	bumpkin
Text	0.23355	bunkmate
Text	-0.0367888	bureaucrat
Text	-0.138865	bursar
Text	0.203872	bushman
Text	0.437714	bushwhacker
Text	0.309871	business agent
Text	-0.118175	business editor
Text	-0.0995682	business executive
Text	0.228606	business leader
Text	-0.166097	business traveler
Text	0.0249556	businessperson
Text	0.00503847	busker
Text	-0.46136	busybody
Text	0.354745	butcher
Text	0.144119	butler
Text	-0.17372	butterfly collector
Text	-0.160693	buyer
Text	0.253561	bystander
Text	0.261829	cabin boy
Text	0.0655355	cabinet minister
Text	0.317814	cabinetmaker
Text	-0.0353372	cadet
Text	-0.10598	caffeine addict
Text	0.0283795	californian
Text	-0.398479	call girl
Text	0.107482	caller
Text	-0.121261	calligrapher
Text	-0.115319	camera operator
Text	0.33702	cameraman
Text	-0.147422	campaigner
Text	0.179432	camper
Text	-0.229019	campfire girl
Text	-0.0646653	campmate
Text	0.0439004	canadian
Text	0.159272	candidate
Text	-0.282782	candlemaker
Text	-0.11064	candymaker
Text	0.149643	cannibal
Text	0.0618618	cannoneer
Text	-0.0538797	canoeist
Text	-0.121634	cantor
Text	-0.226851	canvasser
Text	0.0325811	capitalist
Text	0.435349	captain
Text	-0.191731	captive
Text	-0.215969	captor
Text	0.480605	card player
Text	0.224282	card shark
Text	0.235547	cardiologist
Text	-0.278529	career girl
Text	0.597542	career man
Text	-0.207185	careerist
Text	-0.364424	caregiver
Text	0.187612	caretaker
Text	-0.168619	carhop
Text	0.297566	caricaturist
Text	-0.21232	caroler
Text	0.583231	carouser
Text	0.376161	carpenter
Text	0.105669	cartographer
Text	0.268404	cartoonist
Text	0.0972025	case officer
Text	-0.407659	caseworker
Text	-0.277874	cashier
Text	-0.1748	castaway
Text	0.105541	cat burglar
Text	-0.275102	cataloger
Text	-0.0015742	catcher
Text	-0.0161602	catechist
Text	-0.305397	caterer
Text	0.0705903	catholic
Text	0.194128	cattle thief
Text	0.294327	cavalryman
Text	0.14828	cave dweller
Text	0.660608	cave man
Text	0.335078	caveman
Text	-0.218942	celebrity
Text	-0.0518144	celibate
Text	-0.19846	cellist
Text	0.25467	center fielder
Text	-0.0625339	centerfielder
Text	0.146176	central american
Text	-0.000950179	centrist
Text	0.165232	ceo
Text	-0.344361	ceramicist
Text	0.417485	chairman
Text	-0.515212	chairperson
Text	-1	chairwoman
Text	0.138447	chamberlain
Text	-0.401711	chambermaid
Text	0.0759856	chameleon
Text	0.115816	champion
Text	-0.123307	chancellor
Text	0.308706	chandler
Text	0.658281	chap
Text	-0.251946	chaperone
Text	0.199745	chaplain
Text	0.0854594	character
Text	0.186754	character actor
Text	0.0692198	character witness
Text	0.395087	charioteer
Text	0.430427	charlatan
Text	0	charmer
Text	-0.0223356	charter member
Text	0.00328293	chartered accountant
Text	0.149039	chartist
Text	-0.462258	charwoman
Text	-0.0381676	chauvinist
Text	0.179377	cheapskate
Text	0.17408	cheater
Text	-0.411342	check girl
Text	-0.440892	cheerleader
Text	0.0165119	cheesemonger
Text	0.0336128	chef
Text	-0.00797473	chemist
Text	-0.062648	cherub
Text	0.287486	chess master
Text	0.462566	chess player
Text	-0.145644	chevalier
Text	0.190226	chief
Text	0.0753586	chief assistant
Text	0.0779805	chief constable
Text	0.0287914	chief executive
Text	0.0130628	chief justice
Text	-0.00443505	chief secretary
Text	-0.341234	child
Text	-0.124551	child molester
Text	0.101567	child prodigy
Text	0.349573	chinaman
Text	0.181612	chinese
Text	0.279039	chink
Text	0.0107275	chiropractor
Text	0.153946	chiseler
Text	0.533945	choirboy
Text	0.174814	choirmaster
Text	-0.31291	choreographer
Text	-0.462907	chorus girl
Text	-0.0875629	chosen
Text	0.0809696	christian
Text	0.0203212	christian scientist
Text	0.0509371	chronicler
Text	0.617933	chump
Text	0.212176	church father
Text	-0.078847	church member
Text	0.0507341	church officer
Text	-0.02096	churchgoer
Text	0.4152	churchman
Text	0.123171	churchwarden
Text	0.194235	cigar smoker
Text	-0.13371	cigarette smoker
Text	0.267323	cinematographer
Text	0.161033	circus acrobat
Text	-0.122823	citizen
Text	0.255675	city boy
Text	0.17191	city father
Text	0.401811	city man
Text	0.0413871	city manager
Text	0.0146057	city slicker
Text	0.126684	civic leader
Text	0.189267	civil authority
Text	0.227628	civil engineer
Text	0.248769	civil leader
Text	0.224132	civil libertarian
Text	0.113439	civil officer
Text	0.156768	civil servant
Text	-0.0397948	civilian
Text	0.409662	claim agent
Text	-0.156151	claimant
Text	-0.0735704	clairvoyant
Text	0.0309231	clan member
Text	0.459754	clansman
Text	-0.0478206	clarinetist
Text	-0.00154355	classical scholar
Text	0.0699768	classicist
Text	-0.116029	classmate
Text	-0.634563	cleaning lady
Text	-0.560877	cleaning woman
Text	0.267373	clergyman
Text	0.142525	cleric
Text	-0.307485	clerk
Text	0.0704793	client
Text	0.0230958	cliff dweller
Text	0.00760685	climatologist
Text	0.0196584	climber
Text	-0.028164	clinical psychologist
Text	-0.161316	clinician
Text	0.128442	clock watcher
Text	0.178368	clockmaker
Text	-0.277283	clog dancer
Text	0.344759	clone
Text	0.162632	closer
Text	-0.53473	closet queen
Text	-0.343315	clothes designer
Text	-0.151466	clothier
Text	0.348035	clown
Text	0.390182	club member
Text	0.222972	clumsy person
Text	0.0286489	co-pilot
Text	0.392597	coach
Text	0.095947	coachman
Text	0.0336008	coal miner
Text	0.172551	coalman
Text	0.0789272	coaster
Text	-0.0990036	coauthor
Text	0.0239763	cocaine addict
Text	0.181966	cockney
Text	0.257086	coconspirator
Text	0.242373	codefendant
Text	-0.124011	coder
Text	-0.0428023	cofounder
Text	0.00636033	cognitive neuroscientist
Text	-0.00180115	cognitive scientist
Text	-0.271954	coiffeur
Text	0.0259785	coin collector
Text	0.00934419	collaborator
Text	0.14634	colleague
Text	0.164031	collectivist
Text	-0.0286453	collector
Text	0.324404	college boy
Text	-0.42706	college girl
Text	0.488882	college man
Text	-0.217299	college student
Text	0.15109	colonel
Text	-0.143016	colonial
Text	0.0649942	colonialist
Text	0.224811	coloniser
Text	0.124592	colonist
Text	0.176124	colonizer
Text	-0.0782147	colored person
Text	0.0196384	columnist
Text	0.176417	combat pilot
Text	0.209144	combatant
Text	0.258804	comedian
Text	-0.865332	comedienne
Text	-0.2373	comforter
Text	0.0638021	comic
Text	0.156357	commandant
Text	0.203744	commander
Text	0.235229	commanding officer
Text	0.17367	commentator
Text	-0.179937	commerce secretary
Text	-0.102611	commercial artist
Text	-0.108785	commercial traveler
Text	0.317431	commie
Text	0.195247	commissar
Text	0.131874	commissionaire
Text	-0.0120619	commissioned officer
Text	0.0328065	commissioner
Text	0.0134071	committee member
Text	0.209226	committeeman
Text	-0.6116	committeewoman
Text	0.145623	commodore
Text	0.484911	common man
Text	-0.0118005	common person
Text	0.0241587	common soldier
Text	-0.303476	commoner
Text	0.107749	communicator
Text	0.00548247	communist
Text	-0.130874	commuter
Text	-0.154111	companion
Text	-0.0499303	company
Text	0.528128	company man
Text	0.344864	compatriot
Text	-0.157258	complainant
Text	0.0327069	complainer
Text	0.180784	composer
Text	-0.0472087	computational linguist
Text	-0.13502	computer expert
Text	0.180143	computer guru
Text	-0.0947761	computer programmer
Text	-0.128943	computer scientist
Text	-0.203996	computer user
Text	0.4421	comrade
Text	0.0103318	con artist
Text	0.644161	con man
Text	-0.171443	conceiver
Text	-0.181335	concierge
Text	-0.341703	concubine
Text	0.0239937	conditioner
Text	0.204803	conductor
Text	-0.425206	conductress
Text	-0.134435	confectioner
Text	0.375879	confederate
Text	0.263058	confederate soldier
Text	0.385029	confidant
Text	-0.15589	confidante
Text	-0.0941049	conformist
Text	-0.193686	congregant
Text	0.214139	congressman
Text	-0.622081	congresswoman
Text	-0.318703	conjoined twin
Text	0.29843	conjurer
Text	0.41559	conjuror
Text	0.320963	connoisseur
Text	0.345467	conqueror
Text	0.319374	conquistador
Text	0.0326098	conservationist
Text	0.0332867	conservative
Text	0.252133	conservative jew
Text	-0.0482607	consignee
Text	-0.0629747	consigner
Text	0.249259	conspirator
Text	-0.253259	constituent
Text	0.229415	constitutionalist
Text	-0.136151	construction worker
Text	-0.0155195	constructivist
Text	-0.0761622	consul
Text	-0.0559005	consultant
Text	-0.318539	consumer
Text	-0.100052	contact
Text	-0.448629	contestant
Text	-0.0686862	contester
Text	-0.1751	contortionist
Text	0.166463	contractor
Text	0.169149	contrarian
Text	0.110736	contributor
Text	0.304818	control freak
Text	-0.0922738	convener
Text	-0.0876698	conversational partner
Text	0.0407371	conversationalist
Text	0.336577	convert
Text	0.154685	convict
Text	-0.164872	cook
Text	0.281472	coon
Text	-0.311617	coordinator
Text	0.238685	cop
Text	0.0286479	copilot
Text	0.0792264	coppersmith
Text	-0.140312	copy editor
Text	-0.0591134	copycat
Text	-0.328212	copywriter
Text	-0.198769	corespondent
Text	0.0986745	cornhusker
Text	-0.0329254	coroner
Text	-0.153967	corporate executive
Text	-0.0336744	correspondent
Text	-0.243642	cosmetic surgeon
Text	-0.537396	cosmetician
Text	-0.588242	cosmetologist
Text	0.072132	cosmologist
Text	-0.135544	cosmopolitan
Text	0.0265929	cost accountant
Text	-0.357244	costume designer
Text	-0.0580191	cottager
Text	-0.00890983	couch potato
Text	-0.140731	council member
Text	0.217658	councilman
Text	-0.803357	councilwoman
Text	0.0362155	counsel
Text	-0.299165	counselor
Text	0.350556	counterfeiter
Text	0.231451	counterman
Text	-0.180441	counterperson
Text	0.0661924	counterrevolutionary
Text	-0.0474475	counterspy
Text	0.0261574	countertenor
Text	0.0704899	counterterrorist
Text	-0.596499	countess
Text	0.0706723	country doctor
Text	-0.80679	countrywoman
Text	0.216225	county agent
Text	0.271778	cousin
Text	-0.432988	cover girl
Text	0.298339	cow man
Text	0.552519	coward
Text	0.294442	cowboy
Text	-0.682649	cowgirl
Text	0.191197	cowman
Text	0.112474	crack addict
Text	0.440341	crackpot
Text	-0.0383934	creative person
Text	0.327007	creative thinker
Text	0.129765	creator
Text	0.102647	credit analyst
Text	-0.0591681	creditor
Text	0.120084	crew member
Text	0.318821	crewman
Text	0.117703	cricketer
Text	-0.148176	crier
Text	0.174944	criminal
Text	0.0512011	criminologist
Text	0.125271	cripple
Text	0.0329805	critic
Text	0.439817	crony
Text	-0.134087	crossbencher
Text	0.0535733	crossing guard
Text	-0.0344056	crown prince
Text	-0.508047	crown princess
Text	0.045627	crusader
Text	0.311133	crybaby
Text	0.136551	cryptographer
Text	-0.0323885	crystallographer
Text	0.251469	cub scout
Text	0.324719	culprit
Text	0.171079	cultist
Text	-0.313963	cultural anthropologist
Text	-0.2134	cultural attache
Text	-0.148913	curator
Text	0.434071	curmudgeon
Text	0.19593	custodian
Text	-0.185604	customer
Text	0.139126	cyberpunk
Text	-0.00399527	cyborg
Text	-0.0221777	cyclist
Text	0.259188	cynic
Text	0.489226	dad
Text	0.123018	dada
Text	0.208081	daddy
Text	-0.0692004	dairy farmer
Text	0.194402	dairyman
Text	-0.493576	dame
Text	-0.396507	damsel
Text	-0.442945	dancer
Text	-0.147542	dancing partner
Text	0.331898	dandy
Text	0.37742	dane
Text	0.276232	daredevil
Text	-0.200782	darling
Text	0.576157	dart player
Text	-0.633633	daughter
Text	-0.128497	dawdler
Text	0.153098	day laborer
Text	0.197705	daydreamer
Text	0.228316	deacon
Text	-0.524051	deaconess
Text	0.100245	dead person
Text	-0.0506355	deadbeat
Text	0.229992	deadbeat dad
Text	-0.112809	deadhead
Text	-0.140279	deaf person
Text	0.21326	dealer
Text	-0.126992	dean
Text	-0.0752598	dearest
Text	-0.0720463	debtor
Text	-0.448279	debutante
Text	0.0343905	deceased person
Text	0.428211	deceiver
Text	0.313616	decision maker
Text	0.318263	decoy
Text	0.20898	deer hunter
Text	0.258587	defeatist
Text	0.00546685	defendant
Text	0.277789	defender
Text	0.225629	defense attorney
Text	0.401386	defense contractor
Text	0.281035	defense lawyer
Text	0.177858	defense secretary
Text	0.228226	defrauder
Text	0.173839	degenerate
Text	-0.156151	delegate
Text	-0.154351	delinquent
Text	0.218138	deliverer
Text	0.45878	delivery boy
Text	0.222126	deliveryman
Text	0.364109	demagogue
Text	0.707913	demigod
Text	0.154081	democrat
Text	-0.0898377	demographer
Text	-0.322854	demoiselle
Text	0.286388	demon
Text	-0.302608	den mother
Text	0.174351	denizen
Text	-0.128306	dental assistant
Text	-0.41331	dental hygienist
Text	-0.163977	dental practitioner
Text	-0.0171939	dental surgeon
Text	-0.0817492	dental technician
Text	-0.0296303	dentist
Text	-0.0684107	denturist
Text	0.0855172	department head
Text	-0.20147	deportee
Text	0.0305689	depressive
Text	0.0262535	deputy
Text	0.0159227	deputy sheriff
Text	0.0194346	derelict
Text	-0.25553	dermatologist
Text	0.104255	descendant
Text	0.327742	deserter
Text	-0.00707143	designated hitter
Text	-0.327381	designer
Text	-0.215902	desk clerk
Text	0.0514577	desk officer
Text	0.0677143	desk sergeant
Text	0.392311	desperado
Text	0.190978	desperate criminal
Text	0.404914	despot
Text	0.15541	detainee
Text	0.012377	detective
Text	0.127151	developer
Text	0.227141	deviant
Text	-0.247097	devil's advocate
Text	0.244151	devil worshiper
Text	0.155694	devotee
Text	-0.0354164	diabetic
Text	-0.0884985	diagnostician
Text	0	diary keeper
Text	0.384278	dictator
Text	-0.322209	dieter
Text	-0.473295	dietician
Text	0.0631933	digger
Text	0.0606418	dignitary
Text	0.283537	dilettante
Text	0.252951	dimwit
Text	-0.121292	diplomat
Text	0.000502616	diplomatic minister
Text	-0.121034	director
Text	0.130836	disagreeable person
Text	-0.354882	disagreeable woman
Text	0.344169	disbeliever
Text	0.0743373	disc jockey
Text	0.644666	disciple
Text	0.350479	disciplinarian
Text	-0.1428	discussant
Text	0.0307407	diseased person
Text	0.0625132	disinfestation officer
Text	0.0279124	disk jockey
Text	0.056994	dispatch rider
Text	-0.166782	dispatcher
Text	0.115359	disputant
Text	0.0209255	disreputable person
Text	-0.0594935	dissenter
Text	0.162363	dissident
Text	0.0792478	distributer
Text	-0.141301	district attorney
Text	-0.00283525	district manager
Text	0.682062	disturber
Text	0.108196	ditch digger
Text	-0.62169	diva
Text	-0.101327	diver
Text	0.372103	divergent thinker
Text	0.102143	diviner
Text	-0.167661	divorce lawyer
Text	0.16821	divorced man
Text	-0.583478	divorcee
Text	-0.163175	dizygotic twin
Text	0.232948	dj
Text	-0.052587	dock worker
Text	0.135169	dockworker
Text	0.0221283	doctor
Text	-0.0251934	dog catcher
Text	0.125975	dogfighter
Text	0.318303	dogmatist
Text	-0.393737	doll
Text	-0.026085	domestic partner
Text	-0.674612	dominatrix
Text	0.263773	don
Text	-0.177631	donor
Text	0.236469	doorkeeper
Text	0.236395	doorman
Text	0.204709	dope
Text	0.116532	dork
Text	0.323278	double agent
Text	0.552362	draft dodger
Text	0.5838	draftee
Text	0.127809	drafter
Text	0.265242	draftsman
Text	-0.171724	draftsperson
Text	-0.0245485	drama critic
Text	0.134172	dramatist
Text	-0.148543	draper
Text	0.317987	dreamer
Text	-0.64575	dressmaker
Text	0.181153	drifter
Text	0.12264	drill instructor
Text	0.36501	drill master
Text	0.11598	drinker
Text	0.192364	driver
Text	0.132875	dropout
Text	-0.0233374	drug addict
Text	0.26251	drug baron
Text	0.108703	drug dealer
Text	0.187601	drug lord
Text	0.0799294	drug peddler
Text	-0.0468322	drug trafficker
Text	-0.129126	drug user
Text	0.163708	druid
Text	0.0498973	drum major
Text	-0.422309	drum majorette
Text	0.299999	drummer
Text	0.124633	drunk
Text	0.312511	drunkard
Text	-0.00238956	dry cleaner
Text	-0.443864	dry nurse
Text	0.6603	dude
Text	0.1607	duelist
Text	0.11398	duke
Text	0.179493	dumbass
Text	0.246804	dummy
Text	0.420325	dunce
Text	0.130846	dupe
Text	0.163561	dwarf
Text	0.418509	dweeb
Text	-0.0472602	dweller
Text	0.143446	ear doctor
Text	-0.0689654	earner
Text	0.0707373	earthling
Text	0.14314	easterner
Text	0.134494	eater
Text	0.183369	eccentric person
Text	-0.0933915	eclectic
Text	-0.0293459	ecologist
Text	0.143495	econometrician
Text	0.253016	economic libertarian
Text	0.0303002	economist
Text	-0.124283	editor
Text	-0.0297137	editorialist
Text	-0.381685	educator
Text	-0.00259212	egalitarian
Text	0.499726	egghead
Text	0.491015	egomaniac
Text	0.534403	elder statesman
Text	0.122564	elected official
Text	-0.0251434	elector
Text	0.25723	electrical engineer
Text	0.375505	electrician
Text	0.159314	elitist
Text	-0.282984	elocutionist
Text	0.406688	emancipator
Text	-0.0692409	embalmer
Text	0.0954348	embassador
Text	-0.0437045	embezzler
Text	-0.314795	embroiderer
Text	-0.125954	embryologist
Text	-0.0984297	emcee
Text	0.257407	emeritus
Text	-0.0598855	emigrant
Text	0.141761	emissary
Text	0.279367	emperor
Text	0.281323	empiricist
Text	-0.190566	employee
Text	-0.122898	employer
Text	-0.650689	empress
Text	-0.0547077	emptor
Text	0.103868	end user
Text	-0.0239274	endocrinologist
Text	0.428091	enemy
Text	0.308374	engineer
Text	-0.0074317	english person
Text	-0.068656	english professor
Text	-0.193106	english teacher
Text	0.260601	englishman
Text	0.588382	enlisted man
Text	0.151722	enlisted officer
Text	0.103944	enlisted person
Text	-0.449007	enlisted woman
Text	0.117043	enlistee
Text	0.179469	enrollee
Text	0.186424	enterpriser
Text	0.124472	entertainer
Text	0.340527	enthusiast
Text	0.163532	entomologist
Text	0.111311	entrepreneur
Text	-0.0875851	environmentalist
Text	0.0668661	epicene
Text	0.0598817	epicene person
Text	-0.174714	epicurean
Text	-0.22153	epidemiologist
Text	-0.104842	epileptic
Text	-0.433814	equestrian
Text	0.303985	eradicator
Text	-0.385049	erotic person
Text	0.203734	errand boy
Text	0.130351	escape expert
Text	0.295733	escapee
Text	0.229659	escapologist
Text	-0.0603998	escort
Text	-0.0323997	eskimo
Text	0.266409	espionage agent
Text	-0.0730949	essayist
Text	0.246109	estate agent
Text	0.38626	esthete
Text	-0.804613	esthetician
Text	0.160186	estimator
Text	-0.0748101	ethicist
Text	-0.204523	ethnographer
Text	0.00806244	ethnologist
Text	-0.109997	ethologist
Text	-0.0290495	etymologist
Text	-0.142829	eulogist
Text	-0.311929	evacuee
Text	0.165964	evaluator
Text	0.275988	evangelist
Text	-0.20392	event planner
Text	0.338154	evildoer
Text	0.145285	evolutionist
Text	0.188968	ex
Text	-0.143126	examinee
Text	-0.126507	examiner
Text	0.316344	executioner
Text	-0.117799	executive
Text	-0.12975	executive director
Text	-0.00391677	executive officer
Text	-0.153502	executive secretary
Text	-0.1993	exhibitionist
Text	-0.232188	exhibitor
Text	0.193721	exile
Text	0.155814	existentialist
Text	0.408651	existentialist philosopher
Text	-0.410215	exotic dancer
Text	-0.205692	expat
Text	-0.000247095	expatriate
Text	0.0658474	experimenter
Text	-0.0200829	expert
Text	-0.00120795	expert witness
Text	0.214938	explorer
Text	-0.0524283	exporter
Text	-0.00393073	expositor
Text	-0.103371	expressionist
Text	0.171203	exterminator
Text	-0.0700192	extravert
Text	0.220466	extremist
Text	0.178377	extrovert
Text	0.130218	eye doctor
Text	0.0036989	eyewitness
Text	0.118708	face
Text	-0.120845	factory worker
Text	-0.192099	faculty member
Text	-0.124359	faddist
Text	0.113037	fag
Text	0.160068	fagot
Text	-0.29085	fairy
Text	-0.537113	fairy godmother
Text	0.316997	falconer
Text	-0.0282024	false witness
Text	-0.0147374	family
Text	0.00514414	family doctor
Text	0.507515	family man
Text	0.12451	famous person
Text	0.462497	fanatic
Text	0.403682	farm boy
Text	-0.338925	farm girl
Text	-0.0954137	farm worker
Text	0.149383	farmer
Text	0.330985	farmhand
Text	0.221279	fascist
Text	-0.206781	fashion arbiter
Text	-0.354824	fashion consultant
Text	-0.465498	fashion designer
Text	-0.492011	fashion model
Text	-0.290318	fashion plate
Text	0.0339784	fat person
Text	0.330757	fatalist
Text	0.420637	father
Text	0.523597	father figure
Text	0.326508	fatso
Text	0.322496	favorite son
Text	0.33167	fbi agent
Text	-0.0122901	featherweight
Text	0.265564	federal agent
Text	0.0440273	federal official
Text	0.010725	federal soldier
Text	0.0447843	federalist
Text	0.384365	fellow
Text	0.177705	fellow member
Text	0.0253971	fellow traveler
Text	0.00616799	fellow worker
Text	0.0845348	felon
Text	-0.79842	female
Text	-0.53076	female aristocrat
Text	-0.725609	female child
Text	-0.553923	female offspring
Text	-0.757276	female parent
Text	-0.523235	female person
Text	-0.536889	female sibling
Text	-0.90605	feminist
Text	-0.682991	femme fatale
Text	-0.231443	fencer
Text	0.132303	ferryman
Text	0.149298	feudal lord
Text	-0.293341	fiance
Text	-0.151709	fiancee
Text	-0.0826695	fiduciary
Text	0.474526	field general
Text	0.167096	field judge
Text	0.304425	field marshal
Text	0.353981	field officer
Text	-0.236265	fieldworker
Text	0.290377	fiend
Text	0.309291	fighter
Text	0.251929	fighter pilot
Text	0.361353	figure
Text	0.256078	figurehead
Text	-0.171258	file clerk
Text	-0.0479205	filibuster
Text	-0.236319	filing clerk
Text	-0.134883	film director
Text	0.000291046	film maker
Text	-0.0721102	film producer
Text	0.0478635	film star
Text	-0.046046	film writer
Text	0.0259138	filmmaker
Text	-0.215554	finalist
Text	-0.0416936	finance minister
Text	-0.00249396	financial analyst
Text	0.0153945	financial officer
Text	0.0216035	fingerprint expert
Text	0.0558353	fingerprint specialist
Text	0.264986	fire chief
Text	0.346591	fire fighter
Text	0.185516	fire marshal
Text	0.379472	fire marshall
Text	-0.0860973	fire walker
Text	0.109791	fire warden
Text	0.163984	fire watcher
Text	0.0941102	firefighter
Text	0.24254	fireman
Text	0.27623	first cousin
Text	-0.667163	first lady
Text	0.359365	first lieutenant
Text	0.1306	first offender
Text	0.184091	first sacker
Text	0.174772	first sergeant
Text	-0.191661	firstborn
Text	0.0493181	fisher
Text	0.36427	fisherman
Text	0.0737089	fishmonger
Text	-0.350167	fishwife
Text	0.427301	flag captain
Text	0.2576	flag officer
Text	-0.0832318	flatmate
Text	0.0911975	fleet admiral
Text	-0.0640303	flight attendant
Text	0.210033	flight engineer
Text	0.0780564	flight surgeon
Text	-0.207434	flirt
Text	0.0838117	floor leader
Text	-0.547322	floozy
Text	-0.421898	florist
Text	-0.499383	flower child
Text	-0.634305	flower girl
Text	0.11617	flute player
Text	-0.290489	flutist
Text	0.242113	foe
Text	-0.378226	folk dancer
Text	-0.100626	folk poet
Text	-0.271477	folk singer
Text	-0.0735342	folk writer
Text	0.317923	follower
Text	-0.132114	food manufacturer
Text	-0.294264	foodie
Text	0.412418	fool
Text	0.27571	foot doctor
Text	0.282867	foot soldier
Text	0.562674	football coach
Text	0.900191	football hero
Text	0.536827	football official
Text	0.705289	football player
Text	0.0825445	forager
Text	0.0573889	forecaster
Text	0.581039	forefather
Text	0.347547	foreign agent
Text	0.00221509	foreign correspondent
Text	0.0484496	foreign minister
Text	0.125531	foreigner
Text	0.413596	foreman
Text	-0.395758	foremother
Text	-0.40277	foreperson
Text	0.213926	forester
Text	-0.50751	forewoman
Text	0.22068	forger
Text	0.00764245	fortune teller
Text	-0.328809	fortuneteller
Text	0.296953	foster brother
Text	-0.279512	foster child
Text	-0.483192	foster daughter
Text	0.114754	foster father
Text	-0.439678	foster mother
Text	-0.279378	foster parent
Text	-0.471763	foster sister
Text	0.094402	foster son
Text	0.086025	founder
Text	0.223079	founding father
Text	-0.149638	francophile
Text	0.106328	fraternal twin
Text	0.392912	free agent
Text	0.147802	free spirit
Text	0.271091	free trader
Text	0.209699	freedom fighter
Text	-0.0304222	freedom rider
Text	-0.10598	freelancer
Text	0.0280999	freeloader
Text	0.493743	freemason
Text	0.165662	freethinker
Text	0.0468485	french person
Text	-0.158635	french teacher
Text	0.322252	frenchman
Text	-0.181003	freudian
Text	0.489304	friar
Text	0.488339	friar preacher
Text	0.19185	friend
Text	0.717142	front man
Text	0.327819	frontiersman
Text	-0.230047	frontierswoman
Text	0.0173822	fruit grower
Text	0.244633	fuckup
Text	0.228035	fugitive
Text	0.020814	full admiral
Text	0.21263	full cousin
Text	0.191214	full general
Text	-0.0663966	full professor
Text	0.638744	fullback
Text	-0.0071768	fundamentalist
Text	-0.144707	fundraiser
Text	0.0523508	funeral director
Text	0.241434	funeral undertaker
Text	-0.0408656	furniture maker
Text	0.20377	futurist
Text	0.249236	gadgeteer
Text	0.121139	galvanizer
Text	0.384204	gambler
Text	0.230047	gamekeeper
Text	0.24381	gangsta
Text	0.480156	gangster
Text	0.052853	garbage collector
Text	0.553652	garbage man
Text	0.167344	garbageman
Text	-0.0862585	gardener
Text	-0.0974515	garment cutter
Text	-0.396991	garment worker
Text	0.401602	gasman
Text	-0.0301714	gay
Text	0.396558	gay man
Text	-0.444526	gay woman
Text	0.16957	geek
Text	-0.512296	geisha
Text	-0.666154	geisha girl
Text	-0.261033	genealogist
Text	0.28091	general
Text	0.456594	general agent
Text	0.280581	general manager
Text	0.247034	general officer
Text	0.0239115	general practitioner
Text	-0.0117104	geneticist
Text	0.751466	genius
Text	-0.0428579	gentile
Text	0.506668	gentleman
Text	-0.450999	gentlewoman
Text	0.138258	geographer
Text	0.228036	geologist
Text	-0.00804568	geomancer
Text	-0.166355	geometry teacher
Text	0.130649	geophysicist
Text	-0.177997	geriatrician
Text	-0.312898	gerontologist
Text	0.211857	ghost
Text	-0.0979571	ghostwriter
Text	0.189581	giant
Text	-0.0876588	gigolo
Text	-0.293938	gipsy
Text	-0.578653	girl
Text	0.0170477	girl scout
Text	-0.291692	girl wonder
Text	-0.114622	girlfriend
Text	0.326954	gladiator
Text	0.152399	glass cutter
Text	0.132867	glassblower
Text	-0.0540951	glassmaker
Text	0.319476	glutton
Text	0.21956	gnostic
Text	-0.0444432	goalie
Text	-0.0148199	goalkeeper
Text	0.225055	goat herder
Text	0.438714	god
Text	-0.211904	godchild
Text	-0.449288	goddaughter
Text	0.651459	godfather
Text	-0.558316	godmother
Text	-0.163593	godparent
Text	0.458184	godson
Text	-0.0474832	gold digger
Text	-0.0575078	gold miner
Text	-0.10788	gold panner
Text	0.426449	golden boy
Text	-0.0863385	goldsmith
Text	0.370494	golf player
Text	0.221882	golf pro
Text	-0.268966	golf widow
Text	-0.0105272	golfer
Text	0.284516	good person
Text	0.157295	good samaritan
Text	-0.0865352	good speller
Text	0.584338	goofball
Text	0.59127	goon
Text	-0.340355	goth
Text	0.117261	gourmand
Text	-0.48678	governess
Text	0.364285	government agent
Text	0.60466	government man
Text	0.0439826	government minister
Text	-0.133746	governor
Text	0.0209164	governor general
Text	-0.233876	grad student
Text	-0.124579	graduate
Text	-0.504544	graduate nurse
Text	-0.256376	graduate student
Text	-0.48366	grand duchess
Text	0.0493216	grand duke
Text	0.384762	grandad
Text	-0.34212	grandaunt
Text	-0.302839	grandchild
Text	0.470342	granddad
Text	0.427864	granddaddy
Text	-0.510093	granddaughter
Text	0.478728	grandfather
Text	-0.30784	grandma
Text	0.0748433	grandmaster
Text	-0.358988	grandmother
Text	-0.381885	grandniece
Text	0.451861	grandpa
Text	-0.124731	grandparent
Text	0.301169	grandson
Text	-0.165026	grannie
Text	-0.319938	granny
Text	-0.252455	grantee
Text	0.0702778	granter
Text	-0.188506	grantor
Text	-0.268532	graphic artist
Text	-0.365801	graphic designer
Text	0.290403	gravedigger
Text	0.345893	grease monkey
Text	0.28584	greaseball
Text	0.185995	greaser
Text	-0.0753087	great-aunt
Text	0.341151	great-niece
Text	-0.074733	great grandchild
Text	-0.224241	great granddaughter
Text	0.548452	great grandfather
Text	-0.0914401	great grandmother
Text	0.0937295	great grandparent
Text	0.430348	great grandson
Text	0.340728	greenskeeper
Text	-0.106781	greeter
Text	0.155422	grenade thrower
Text	0.329358	grenadier
Text	0.0456387	grocer
Text	0.0643732	groom
Text	0.375909	groomsman
Text	0.369714	groundskeeper
Text	0.383267	group captain
Text	-0.201449	groupie
Text	0.089738	grower
Text	-0.0947949	grownup
Text	0.229836	grump
Text	-0.0421883	guarantor
Text	0.164202	guard
Text	-0.0898833	guardian
Text	0.036337	guardsman
Text	-0.0346886	guest
Text	-0.170718	guest worker
Text	-0.10086	guestworker
Text	0.0979065	guide
Text	0.486971	guitar player
Text	0.238462	guitarist
Text	0.200425	gunman
Text	0.553496	gunner
Text	0.191262	gunnery sergeant
Text	0.226247	gunrunner
Text	0.577801	gunslinger
Text	0.359065	gunsmith
Text	0.45438	guru
Text	-0.235953	guttersnipe
Text	1	guy
Text	0.15102	gym rat
Text	-0.489011	gymnast
Text	-0.483105	gynecologist
Text	-0.271682	gypsy
Text	0.321129	hack
Text	0.0513891	hacker
Text	-0.229122	haematologist
Text	-0.534727	hag
Text	0.0413416	haggler
Text	-0.545215	hairdresser
Text	-0.505941	hairstylist
Text	0.132434	half blood
Text	0.57804	half brother
Text	-0.441865	half sister
Text	0.496921	halfback
Text	0.110771	hall porter
Text	0.0988728	handicapped person
Text	-0.483221	handmaid
Text	-0.382832	handmaiden
Text	0.340053	handyman
Text	-0.501759	harpist
Text	0.350334	harpooner
Text	-0.231376	harpsichordist
Text	0.27601	hatemonger
Text	0.266655	hater
Text	-0.399333	hatmaker
Text	0.24067	head honcho
Text	0.509514	head linesman
Text	-0.425324	head nurse
Text	-0.141915	head teacher
Text	0.0522327	headhunter
Text	0.0987551	headliner person
Text	0.567594	headman
Text	0.304329	headmaster
Text	-0.656678	headmistress
Text	0.35356	headwaiter
Text	0.241597	healer
Text	-0.0588021	health professional
Text	-0.0691555	hearing examiner
Text	0.0377851	heart specialist
Text	0.100446	heart surgeon
Text	-0.127174	heartbreaker
Text	0.100564	heartthrob
Text	0.351781	heathen
Text	0.402581	heavyweight
Text	-0.0679735	hebrew
Text	0.239337	heckler
Text	0.13826	hedonist
Text	0.302172	heir
Text	0.251545	heir apparent
Text	0.359903	heir presumptive
Text	-0.512333	heiress
Text	0.286638	helmsman
Text	0.072031	hematologist
Text	0.159835	hemophiliac
Text	0.567388	henchman
Text	-0.106952	herbalist
Text	0.207404	herder
Text	0.026476	herdsman
Text	0.281903	heretic
Text	-0.326316	hermaphrodite
Text	0.26533	hermit
Text	0.754501	hero
Text	0.523426	hero worshiper
Text	-0.0192939	heroin addict
Text	-0.907692	heroine
Text	0.226487	herpetologist
Text	-0.0384851	heterosexual person
Text	0.199871	hick
Text	0.0413772	high commissioner
Text	0.203366	high priest
Text	0.0646875	high roller
Text	0.20179	hijacker
Text	-0.072304	hiker
Text	0.231308	hillbilly
Text	-0.0662192	hippie
Text	-0.0536316	hippy
Text	-0.026395	hipster
Text	0.168211	hired hand
Text	0.0913047	hired help
Text	0.544764	hired man
Text	-0.217839	histologist
Text	0.219834	historian
Text	0.643307	hit man
Text	0.0383692	hitchhiker
Text	0.378724	hitman
Text	-0.256634	hoarder
Text	0.115673	hoaxer
Text	0.180446	hobbyist
Text	0.17834	hobo
Text	0.264822	hockey coach
Text	0.362334	hockey player
Text	0.161088	holy person
Text	-0.0934524	home buyer
Text	0.116709	home help
Text	-0.0851296	home secretary
Text	0.885063	homeboy
Text	-0.000359666	homebuilder
Text	-0.712344	homegirl
Text	0.00973287	homeless
Text	0.0191763	homeless person
Text	-0.742397	homemaker
Text	-0.26328	homeopath
Text	-0.187445	homeowner
Text	-0.102252	homesteader
Text	0.239643	homo
Text	-0.0460314	homoeopath
Text	0.0149476	homophile
Text	0.18823	homophobe
Text	0.171823	homosexual
Text	-0.178864	honeymooner
Text	0.188493	honkey
Text	0.180121	honky
Text	-0.251922	honoree
Text	0.518824	hoodlum
Text	0.538096	hooligan
Text	0.0263969	horse doctor
Text	0.151698	horse trader
Text	-0.0298368	horse wrangler
Text	0.0239568	horseback rider
Text	0.283512	horseman
Text	-0.706329	horsewoman
Text	-0.0293869	horticulturist
Text	-0.0661571	hospital attendant
Text	0.134553	hospital chaplain
Text	-0.0866868	host
Text	-0.0767125	hostage
Text	-0.710765	hostess
Text	-0.240364	hotel clerk
Text	0.113236	hotel manager
Text	0.519451	hotshot
Text	0.236868	house agent
Text	-0.234862	house decorator
Text	-0.0881176	house guest
Text	-0.0603927	house painter
Text	0.0416906	house physician
Text	0.0719296	house servant
Text	-0.12446	house sitter
Text	-0.024882	housebuilder
Text	-0.168092	houseguest
Text	-0.0890536	householder
Text	-0.451587	housekeeper
Text	-0.477616	housemaid
Text	-0.00975196	housemaster
Text	-0.206436	housemate
Text	-0.098405	housing commissioner
Text	-0.305029	hubby
Text	0.210136	humanist
Text	0.0490637	humanitarian
Text	0.135173	hunchback
Text	0.263904	hunter
Text	-0.503698	huntress
Text	0.253207	huntsman
Text	-0.498166	husband
Text	-0.645329	hussy
Text	0.440604	hustler
Text	0.0497026	hydrologist
Text	-0.567604	hygienist
Text	0.150818	hypnotist
Text	-0.0608777	hypochondriac
Text	0.367092	hypocrite
Text	-0.292518	hysteric
Text	0.324478	iconoclast
Text	0.216234	idealist
Text	-0.0474333	identical twin
Text	0.409191	ideologist
Text	0.543057	idiot
Text	0.249755	ignoramus
Text	-0.164354	illegitimate child
Text	-0.0373043	illiterate person
Text	0.166217	illusionist
Text	-0.107298	illustrator
Text	0.275681	imbecile
Text	-0.122341	immigrant
Text	0.508796	immortal
Text	-0.0296459	immunologist
Text	0.0317064	imperialist
Text	0.39174	impersonator
Text	0.0890649	important person
Text	0.202549	imposter
Text	0.0498229	impressionist
Text	0.194673	incumbent
Text	0.374077	industrialist
Text	-0.012478	industry analyst
Text	-0.333025	infant
Text	0.235778	infantryman
Text	0.217507	inferior
Text	0.0873529	informant
Text	0.149195	informer
Text	0.263004	ingrate
Text	-0.00934202	inhabitant
Text	0.148825	inheritor
Text	0.0111308	inmate
Text	-0.126441	innkeeper
Text	0.256427	innovator
Text	0.0279233	inquirer
Text	0.291179	inquisitor
Text	-0.122049	insider
Text	0.0942511	insomniac
Text	0.00518718	inspector
Text	0.14656	inspector general
Text	0.394156	inspirer
Text	0.235071	instigator
Text	-0.0664257	instructor
Text	0.0337167	instrumentalist
Text	0.251853	insurance agent
Text	-0.00481676	insurance broker
Text	-0.125696	insurrectionist
Text	0.057749	intellectual
Text	0.336583	intelligence agent
Text	0.118356	intelligence analyst
Text	0.151821	intelligence officer
Text	-0.197388	interior decorator
Text	-0.255031	interior designer
Text	-0.132534	interior secretary
Text	0.205994	interlocutor
Text	0.182153	interloper
Text	-0.301818	intern
Text	0.0918635	international grandmaster
Text	-0.0139599	interpreter
Text	0.076834	interrogator
Text	-0.0923195	interviewee
Text	-0.0123972	interviewer
Text	0.305035	introvert
Text	0.0449322	intruder
Text	0.327403	invader
Text	-0.0593792	investigator
Text	0.189868	investment adviser
Text	0.17048	investment advisor
Text	0.251176	investment banker
Text	0.0909541	investor
Text	-0.109338	invigilator
Text	0.299957	invitee
Text	0.201758	ironman
Text	0.152135	ironworker
Text	0.228193	ivy leaguer
Text	0.513693	jackass
Text	0.0348629	jail bird
Text	-0.121824	jailbird
Text	-0.181261	jailer
Text	0.092348	jailor
Text	0.154464	janitor
Text	0.00478297	jazz musician
Text	0.313399	jew
Text	-0.132732	jeweler
Text	-0.259864	jewelry maker
Text	0.261143	job candidate
Text	-0.0290411	jobholder
Text	0.273307	jock
Text	0.0483721	jockey
Text	-0.125109	jogger
Text	0.392262	jokester
Text	-0.105496	journalist
Text	-0.0942042	judge
Text	-0.213659	judge advocate
Text	0.288474	juggler
Text	0.0957574	juicer
Text	-0.0279951	junior
Text	-0.0234213	junior featherweight
Text	0.0657498	junior lightweight
Text	0.202611	junior middleweight
Text	0.18086	junior welterweight
Text	0.00407123	junkie
Text	0.195814	junky
Text	-0.12188	jurist
Text	-0.357705	juror
Text	0.111779	juvenile
Text	-0.0477301	juvenile delinquent
Text	0.0958373	juvenile person
Text	-0.0421854	kabbalist
Text	0.212734	keyboardist
Text	0.393871	kicker
Text	0.64247	kid
Text	0.00944496	kiddy
Text	-0.0681618	kidnapper
Text	0.0752994	killer
Text	0.203704	kin
Text	-0.150742	kindergartener
Text	-0.271133	kindergartner
Text	0.581869	king
Text	0.610811	kingpin
Text	0.661284	kinsman
Text	0.203353	klansman
Text	-0.100138	kleptomaniac
Text	0.45271	knave
Text	0.246051	knight
Text	0.108024	knight bachelor
Text	-0.523959	knitter
Text	0.150376	knockout
Text	0.340289	know nothing
Text	0.882382	knucklehead
Text	-0.0300412	labor leader
Text	-0.29463	labor organizer
Text	-0.271606	labor secretary
Text	0.128156	laborer
Text	0.28125	lackey
Text	0.144324	lacrosse player
Text	0.778498	lad
Text	0.33067	laddie
Text	-0.853626	lady
Text	-0.466382	lady friend
Text	-0.514284	lady killer
Text	-0.002219	landholder
Text	-0.414004	landlady
Text	-0.0523822	landlord
Text	-0.0296468	landman
Text	0.171732	landowner
Text	0.180993	landscape architect
Text	-0.123955	landscape gardener
Text	0.114478	landscaper
Text	-0.0143275	landscapist
Text	-0.59856	lass
Text	-0.352109	latchkey child
Text	0.0722739	latecomer
Text	0.0913186	laundryman
Text	-0.550321	laundrywoman
Text	-0.137521	laureate
Text	0.14311	law agent
Text	-0.0649345	law offender
Text	-0.0620931	law officer
Text	-0.349972	law student
Text	0.123513	lawbreaker
Text	0.0755602	lawgiver
Text	-0.122463	lawmaker
Text	0.222305	lawman
Text	-0.00426017	lawyer
Text	-0.0757328	lay reader
Text	0.0639485	lay witness
Text	0.39284	layman
Text	-0.122027	layperson
Text	0.334517	leader
Text	-0.618939	leading lady
Text	0.697498	leading man
Text	0.308841	leaper
Text	-0.0160652	learned person
Text	-0.110918	lease giver
Text	-0.0287149	leaseholder
Text	-0.0350466	lecher
Text	-0.204267	lecturer
Text	0.23987	left fielder
Text	-0.0551903	leftist
Text	0.448805	lefty
Text	-0.098044	legal assistant
Text	-0.0755677	legal expert
Text	-0.115454	legal guardian
Text	-0.189728	legal representative
Text	-0.104008	legislator
Text	-0.215569	lender
Text	0.258375	leper
Text	-0.0373406	lepidopterist
Text	-0.772616	lesbian
Text	-0.0502713	letter carrier
Text	-0.0214835	letter writer
Text	0.163842	letterer
Text	-0.0681573	lexicographer
Text	0.323172	liar
Text	-0.0248369	liberal
Text	0.214996	liberalist
Text	-0.272195	libra
Text	-0.6113	librarian
Text	-0.161642	licensee
Text	-0.158622	licenser
Text	0.395618	liege lord
Text	0.23052	liege subject
Text	0.361165	lieutenant
Text	0.279766	lieutenant colonel
Text	0.309518	lieutenant commander
Text	0.418629	lieutenant general
Text	0.123568	lieutenant governor
Text	-0.106851	lifeguard
Text	-0.161684	lifesaver
Text	0.37838	line backer
Text	0.410407	line coach
Text	0.484469	linebacker
Text	-0.119073	linguist
Text	-0.140294	lip reader
Text	-0.0350846	listener
Text	0.0512714	literary agent
Text	-0.138694	literary critic
Text	-0.0193411	literary hack
Text	-0.149598	literary pirate
Text	-0.0482008	literate person
Text	0.138942	lithographer
Text	0.562969	little brother
Text	-0.388262	little girl
Text	0.352815	little leaguer
Text	-0.422826	little sister
Text	0.217949	little terror
Text	-0.0601656	liturgist
Text	0.211044	loan shark
Text	0.0386655	loaner
Text	-0.105429	lobbyist
Text	0.0199968	locksmith
Text	0.167562	logger
Text	0.151525	logical positivist
Text	0.430744	logician
Text	0.335112	loiterer
Text	0.212094	lone hand
Text	0.0886656	lone wolf
Text	0.461714	loner
Text	0.470438	loose cannon
Text	0.389896	looter
Text	0.334334	lord
Text	0.0938628	lord chancellor
Text	0.0858808	loser
Text	0.0818704	lottery winner
Text	0.193605	loudmouth
Text	-0.188074	lover
Text	0.300092	lowlife
Text	0.393678	loyalist
Text	0.302134	lumberjack
Text	0.274918	lumberman
Text	0.184949	luminary
Text	0.362181	lunatic
Text	0.0552289	lyricist
Text	0.201334	machinist
Text	-0.519837	madam
Text	-0.617373	madame
Text	0.740374	madman
Text	-0.447176	madwoman
Text	0.724993	maestro
Text	0.56038	magician
Text	-0.0910144	magistrate
Text	-0.577375	maid
Text	-0.219362	maiden
Text	-0.397722	maiden aunt
Text	-0.376985	maidservant
Text	-0.125358	mail carrier
Text	-0.302698	mail clerk
Text	0.317922	mailman
Text	0.537152	maintenance man
Text	0.351619	major leaguer
Text	0.0823218	maker
Text	-0.118053	male
Text	-0.155985	male aristocrat
Text	-0.0938738	male chauvinist
Text	-0.293095	male child
Text	-0.152665	male offspring
Text	-0.299626	male parent
Text	-0.0691088	male person
Text	-0.0982045	male sibling
Text	0.335221	malefactor
Text	0.292403	malfeasant
Text	-0.205883	mama
Text	-0.173785	mamma
Text	-0.292474	mammy
Text	0.804133	man
Text	0.470404	man friday
Text	0.0294464	management consultant
Text	0.211856	manager
Text	-0.563139	manageress
Text	0.0259543	managing director
Text	0.000178002	managing editor
Text	0.386101	maniac
Text	-0.771407	manicurist
Text	-0.194139	manikin
Text	-0.322137	mannequin
Text	0.265671	manservant
Text	-0.0614902	mantrap
Text	0.0623911	manual laborer
Text	-0.0353512	manufacturer
Text	0.0777105	maoist
Text	0.132991	map maker
Text	-0.137925	marathon runner
Text	-0.272771	marathoner
Text	-0.1523	marcher
Text	0.132068	marine
Text	0.289387	marine engineer
Text	0.0829277	market analyst
Text	0.176674	market keeper
Text	0.205498	market strategist
Text	-0.0307101	marketer
Text	0.551942	marksman
Text	0.108367	maroon
Text	-0.192322	marriage broker
Text	-0.217227	married man
Text	0.152284	married person
Text	-0.609994	married woman
Text	0.0817234	marshal
Text	0.150375	martyr
Text	0.259768	marxist
Text	0.105261	masochist
Text	0.429992	mason
Text	-0.106564	masquerader
Text	-0.00686802	mass murderer
Text	-0.104003	masseuse
Text	0.300252	master
Text	0.586669	mastermind
Text	0.0444493	masturbator
Text	0.371314	matador
Text	-0.231823	matchmaker
Text	0.506352	mate
Text	-0.00138657	materialist
Text	-0.213623	math teacher
Text	0.352986	mathematician
Text	-0.163863	mathematics teacher
Text	-0.642385	matriarch
Text	-0.601719	matron
Text	0.466384	maverick
Text	-0.0580519	mayor
Text	-0.417253	mayoress
Text	-0.119019	meat packer
Text	0.426763	mechanic
Text	0.316222	mechanical engineer
Text	0.232299	mechanist
Text	-0.0806059	medal winner
Text	-0.142115	medalist
Text	0.116074	meddler
Text	0.0592807	media consultant
Text	0.45362	media guru
Text	0.039609	mediator
Text	0.103935	medic
Text	-0.0084728	medical assistant
Text	-0.0754656	medical examiner
Text	-0.227205	medical extern
Text	-0.20954	medical intern
Text	0.554014	medical man
Text	0.118479	medical officer
Text	-0.0672112	medical practitioner
Text	-0.00673462	medical scientist
Text	0.0478587	medical specialist
Text	-0.195622	medical student
Text	0.512369	medicine man
Text	0.143267	medium
Text	0.493445	megalomaniac
Text	-0.0362536	melancholic
Text	-0.0730987	member
Text	0.187841	mensch
Text	0.226482	mental case
Text	0.457877	mentor
Text	0.461713	mercenary
Text	-0.219614	merchandiser
Text	0.0171498	merchant
Text	0.243071	messenger
Text	0.491376	messenger boy
Text	0.725674	messiah
Text	0.334037	metalhead
Text	0.197074	metallurgical engineer
Text	0.380075	metallurgist
Text	0.196251	metalworker
Text	0.166889	meteorologist
Text	-0.0803818	methodist
Text	0.0197252	metropolitan
Text	-0.0107329	microbiologist
Text	0.284955	middleman
Text	0.31255	midget
Text	-0.704998	midwife
Text	-0.181555	migrant
Text	0.113734	militant
Text	0.067225	military adviser
Text	0.0535618	military advisor
Text	-0.0561088	military attache
Text	0.17398	military chaplain
Text	0.259313	military engineer
Text	-0.0723897	military governor
Text	0.263018	military leader
Text	0.547114	military man
Text	0.116492	military officer
Text	0.24022	military personnel
Text	0.212586	military policeman
[truncated: 3,939 more rows]

## Sheet: fig2B
Human.Judge.Bin	Parity	Method
1	-0.425719	Images
2	-0.151194	Images
3	-0.0717179	Images
4	0.0394003	Images
5	0.0907803	Images
6	0.135424	Images
7	0.0673161	Images
8	0.144724	Images
9	0.126265	Images
10	0.115029	Images
11	0.168089	Images
12	0.202404	Images
13	0.201827	Images
14	0.172971	Images
15	0.193888	Images
16	0.167775	Images
17	0.191056	Images
18	0.218868	Images
19	0.233079	Images
20	0.230004	Images
21	0.247118	Images
22	0.245039	Images
23	0.29506	Images
24	0.324465	Images
25	0.370425	Images
1	-0.448194	Text
2	-0.226959	Text
3	-0.119569	Text
4	-0.0742261	Text
5	0.0233734	Text
6	-0.0201468	Text
7	0.0563499	Text
8	0.00949641	Text
9	0.021505	Text
10	-0.0136153	Text
11	0.078932	Text
12	0.0655466	Text
13	0.0970421	Text
14	0.0331173	Text
15	0.0424041	Text
16	0.101222	Text
17	0.0777602	Text
18	0.094877	Text
19	0.101435	Text
20	0.103404	Text
21	0.12169	Text
22	0.113767	Text
23	0.136377	Text
24	0.182508	Text
25	0.236904	Text
1	-0.132399	Human.Judgments
2	-0.0316715	Human.Judgments
3	0.00431387	Human.Judgments
4	0.0288467	Human.Judgments
5	0.0452701	Human.Judgments
6	0.0577445	Human.Judgments
7	0.0683212	Human.Judgments
8	0.0781825	Human.Judgments
9	0.0880584	Human.Judgments
10	0.0977956	Human.Judgments
11	0.10573	Human.Judgments
12	0.113766	Human.Judgments
13	0.120993	Human.Judgments
14	0.127869	Human.Judgments
15	0.135788	Human.Judgments
16	0.143212	Human.Judgments
17	0.151321	Human.Judgments
18	0.160942	Human.Judgments
19	0.171226	Human.Judgments
20	0.18235	Human.Judgments
21	0.193562	Human.Judgments
22	0.206146	Human.Judgments
23	0.224905	Human.Judgments
24	0.252759	Human.Judgments
25	0.313292	Human.Judgments

## Sheet: fig2C
Measure	cilow	cihi	Gender.Association
Census	0.0499407	0.116249	0.0830949
Images	0.119384	0.182708	0.151046
Text	-0.0198815	0.0180895	-0.000896
