# Supplementary material for: Online images amplify gender bias
Source: Nature. 2024 Feb 14;626(8001):1049–55. doi: 10.1038/s41586-024-07068-x (PMC10901730; doi:10.1038/s41586-024-07068-x)
Supplement: Supplementary file 6 — Source Data Fig. 3 [file 41586_2024_7068_MOESM6_ESM.xlsx]

## Sheet: fig3A
condition	category	gender.rate	str_stereo	stim.parity	btwn.upload.parity	btwn.upload.str	stim.str
Image	aeronauticalengineer	0.540597	0.546567	0.821429	0.821429	0.821429	0.821429
Image	appliedscientist	0.233091	0.255636	0.391304	0.391304	0.391304	0.391304
Image	artstudent	-0.294906	0.313774	-0.652174	-0.652174	0.652174	0.652174
Image	artteacher	-0.520847	0.543898	-0.843137	-0.843137	0.843137	0.843137
Image	astronaut	0.415	0.430758	0.395833	0.395833	0.395833	0.395833
Image	astrophysicist	0.2486	0.303	0.230769	0.230769	0.230769	0.230769
Image	automotiveengineer	0.693607	0.693607	0.84	0.84	0.84	0.84
Image	bookkeeper	-0.220395	0.328816	-0.626866	-0.626866	0.626866	0.626866
Image	cardiologist	0.237532	0.379351	0.125	0.125	0.125	0.125
Image	chiefexecutiveofficer	0.567077	0.576	0.464286	0.464286	0.464286	0.464286
Image	chiropractor	0.416207	0.5	0.425532	0.425532	0.425532	0.425532
Image	clarinetist	-0.0603125	0.241875	-0.0566038	-0.0566038	0.0566038	0.0566038
Image	climatologist	0.141343	0.243433	-0.0689655	-0.0689655	0.0689655	0.0689655
Image	computerexpert	0.579818	0.579818	0.956522	0.956522	0.956522	0.956522
Image	cosmeticsurgeon	0.338226	0.434355	0.345455	0.345455	0.345455	0.345455
Image	dietician	-0.501111	0.51127	-0.818182	-0.818182	0.818182	0.818182
Image	dressmaker	-0.680781	0.687031	-0.962264	-0.962264	0.962264	0.962264
Image	editorinchief	-0.0227586	0.317586	-0.391304	-0.391304	0.391304	0.391304
Image	educator	-0.26	0.361053	-0.333333	-0.333333	0.333333	0.333333
Image	englishprofessor	0.232029	0.357536	0.566667	0.566667	0.566667	0.566667
Image	englishteacher	-0.349855	0.382029	-0.785714	-0.785714	0.785714	0.785714
Image	fashiondesigner	-0.434918	0.469016	-0.615385	-0.615385	0.615385	0.615385
Image	fashionmodel	-0.679355	0.679355	-1	-1	1	1
Image	financialanalyst	0.221642	0.323731	0.122807	0.122807	0.122807	0.122807
Image	geneticist	0.0530435	0.25971	-0.25	-0.25	0.25	0.25
Image	graphicdesigner	-0.136667	0.255797	-0.525424	-0.525424	0.525424	0.525424
Image	harpist	-0.648889	0.648889	-0.888889	-0.888889	0.888889	0.888889
Image	hygienist	-0.567973	0.567973	-0.866667	-0.866667	0.866667	0.866667
Image	immunologist	0.0115714	0.250429	-0.610169	-0.610169	0.610169	0.610169
Image	intellectual	0.129841	0.183492	0.170213	0.170213	0.170213	0.170213
Image	intelligenceagent	0.260185	0.351667	-0.148936	-0.148936	0.148936	0.148936
Image	intelligenceanalyst	0.231719	0.316094	0.0357143	0.0357143	0.0357143	0.0357143
Image	interiordecorator	-0.440667	0.508667	-0.870968	-0.870968	0.870968	0.870968
Image	literaryagent	-0.200308	0.277846	-0.722222	-0.722222	0.722222	0.722222
Image	logician	0.171429	0.266032	-0.02	-0.02	0.02	0.02
Image	marineengineer	0.546338	0.55	0.448276	0.448276	0.448276	0.448276
Image	mathematician	0.410625	0.433125	0.518519	0.518519	0.518519	0.518519
Image	mediaconsultant	-0.180806	0.292097	-0.625	-0.625	0.625	0.625
Image	model	-0.618594	0.620469	-0.932203	-0.932203	0.932203	0.932203
Image	neurobiologist	0.0798649	0.241486	0.09375	0.09375	0.09375	0.09375
Image	numbertheorist	0.468889	0.476667	0.809524	0.809524	0.809524	0.809524
Image	nursepractitioner	-0.680727	0.681455	-0.888889	-0.888889	0.888889	0.888889
Image	painter	0.185882	0.269804	0.347826	0.347826	0.347826	0.347826
Image	pianoplayer	0.0776056	0.181268	0.459016	0.459016	0.459016	0.459016
Image	poet	0.122899	0.24087	0.222222	0.222222	0.222222	0.222222
Image	professionaldancer	-0.561406	0.561406	-0.854545	-0.854545	0.854545	0.854545
Image	professor	0.294259	0.372778	0.565217	0.565217	0.565217	0.565217
Image	programmer	0.378551	0.422899	0.333333	0.333333	0.333333	0.333333
Image	schoolteacher	-0.5175	0.520938	-0.75	-0.75	0.75	0.75
Image	screenactor	0.156716	0.197612	0.311475	0.311475	0.311475	0.311475
Image	singer	-0.253167	0.256167	-0.754717	-0.754717	0.754717	0.754717
Image	socialworker	-0.556667	0.556667	-0.904762	-0.904762	0.904762	0.904762
Image	systemsanalyst	0.503521	0.503521	0.907692	0.907692	0.907692	0.907692
Image	trainednurse	-0.611579	0.618596	-0.804348	-0.804348	0.804348	0.804348
Text	aeronauticalengineer	0.339375	0.364375	-0.274194	-0.274194	0.274194	0.274194
Text	appliedscientist	0.182264	0.251698	-0.0188679	-0.0188679	0.0188679	0.0188679
Text	artstudent	-0.111346	0.145962	-0.0192308	-0.0192308	0.0192308	0.0192308
Text	artteacher	-0.396429	0.396429	-0.2	-0.2	0.2	0.2
Text	astronaut	0.392545	0.393273	0.0545455	0.0545455	0.0545455	0.0545455
Text	astrophysicist	0.346613	0.376613	-0.131148	-0.131148	0.131148	0.131148
Text	automotiveengineer	0.554528	0.560189	-0.192308	-0.192308	0.192308	0.192308
Text	bookkeeper	-0.164308	0.311077	0	0	0	0
Text	cardiologist	0.393571	0.405714	0.285714	0.285714	0.285714	0.285714
Text	chiefexecutiveofficer	0.461846	0.461846	0.140625	0.140625	0.140625	0.140625
Text	chiropractor	0.29069	0.396207	-0.0178571	-0.0178571	0.0178571	0.0178571
Text	clarinetist	0.0466667	0.283158	0.339286	0.339286	0.339286	0.339286
Text	climatologist	0.141356	0.227797	-0.280702	-0.280702	0.280702	0.280702
Text	computerexpert	0.403889	0.409074	-0.0188679	-0.0188679	0.0188679	0.0188679
Text	cosmeticsurgeon	0.237447	0.326809	0.0434783	0.0434783	0.0434783	0.0434783
Text	dietician	-0.276786	0.325714	-0.127273	-0.127273	0.127273	0.127273
Text	dressmaker	-0.569077	0.569077	-0.234375	-0.234375	0.234375	0.234375
Text	editorinchief	0.0565714	0.296857	-0.147059	-0.147059	0.147059	0.147059
Text	educator	-0.28283	0.294528	-0.169811	-0.169811	0.169811	0.169811
Text	englishprofessor	0.109123	0.233684	0.157895	0.157895	0.157895	0.157895
Text	englishteacher	-0.335323	0.385323	-0.229508	-0.229508	0.229508	0.229508
Text	fashiondesigner	-0.265	0.375	0.06	0.06	0.06	0.06
Text	fashionmodel	-0.488305	0.54322	-0.258621	-0.258621	0.258621	0.258621
Text	financialanalyst	0.308448	0.392586	0.12069	0.12069	0.12069	0.12069
Text	geneticist	0.272881	0.335254	0.0172414	0.0172414	0.0172414	0.0172414
Text	graphicdesigner	0.0367647	0.172059	0.0454545	0.0454545	0.0454545	0.0454545
Text	harpist	-0.514528	0.519434	-0.461538	-0.461538	0.461538	0.461538
Text	hygienist	-0.389024	0.503659	-0.125	-0.125	0.125	0.125
Text	immunologist	0.0854545	0.258182	0.0153846	0.0153846	0.0153846	0.0153846
Text	intellectual	0.137018	0.19386	0	0	0	0
Text	intelligenceagent	0.432712	0.443898	0.192982	0.192982	0.192982	0.192982
Text	intelligenceanalyst	0.348235	0.370588	0	0	0	0
Text	interiordecorator	-0.445645	0.464032	-0.0163934	-0.0163934	0.0163934	0.0163934
Text	literaryagent	-0.194462	0.292	-0.203125	-0.203125	0.203125	0.203125
Text	logician	0.335185	0.400741	0.240741	0.240741	0.240741	0.240741
Text	marineengineer	0.46807	0.481053	0.0350877	0.0350877	0.0350877	0.0350877
Text	mathematician	0.404833	0.423833	0.25	0.25	0.25	0.25
Text	mediaconsultant	-0.108889	0.221852	0.0740741	0.0740741	0.0740741	0.0740741
Text	model	-0.317963	0.430556	-0.0188679	-0.0188679	0.0188679	0.0188679
Text	neurobiologist	0.244898	0.320408	-0.0204082	-0.0204082	0.0204082	0.0204082
Text	numbertheorist	0.42459	0.430492	0.360656	0.360656	0.360656	0.360656
Text	nursepractitioner	-0.569649	0.569649	-0.178571	-0.178571	0.178571	0.178571
Text	painter	0.161864	0.237458	0.186441	0.186441	0.186441	0.186441
Text	pianoplayer	0.062	0.244	0.22449	0.22449	0.22449	0.22449
Text	poet	-0.00186441	0.145593	-0.0862069	-0.0862069	0.0862069	0.0862069
Text	professionaldancer	-0.382449	0.397143	-0.0625	-0.0625	0.0625	0.0625
Text	professor	0.215254	0.235254	0.0677966	0.0677966	0.0677966	0.0677966
Text	programmer	0.446441	0.465424	0.0526316	0.0526316	0.0526316	0.0526316
Text	schoolteacher	-0.390714	0.408214	-0.2	-0.2	0.2	0.2
Text	screenactor	0.0912281	0.113684	0.267857	0.267857	0.267857	0.267857
Text	singer	-0.0941667	0.154583	0.0625	0.0625	0.0625	0.0625
Text	socialworker	-0.302923	0.331846	-0.0769231	-0.0769231	0.0769231	0.0769231
Text	systemsanalyst	0.4198	0.427	0	0	0	0
Text	trainednurse	-0.476964	0.504107	0	0	0	0

## Sheet: fig3B
category	condition	str_stereo	gender.rate
aeronauticalengineer	Control	0.441026	0.413846
aeronauticalengineer	Image	0.546567	0.540597
aeronauticalengineer	Text	0.364375	0.339375
appliedscientist	Control	0.245957	0.204681
appliedscientist	Image	0.255636	0.233091
appliedscientist	Text	0.251698	0.182264
artstudent	Control	0.211731	-0.175577
artstudent	Image	0.313774	-0.294906
artstudent	Text	0.145962	-0.111346
artteacher	Control	0.392889	-0.388
artteacher	Image	0.543898	-0.520847
artteacher	Text	0.396429	-0.396429
astronaut	Control	0.32449	0.321224
astronaut	Image	0.430758	0.415
astronaut	Text	0.393273	0.392545
astrophysicist	Control	0.4334	0.3878
astrophysicist	Image	0.303	0.2486
astrophysicist	Text	0.376613	0.346613
automotiveengineer	Control	0.6296	0.5896
automotiveengineer	Image	0.693607	0.693607
automotiveengineer	Text	0.560189	0.554528
bookkeeper	Control	0.251429	-0.202041
bookkeeper	Image	0.328816	-0.220395
bookkeeper	Text	0.311077	-0.164308
cardiologist	Control	0.304118	0.247647
cardiologist	Image	0.379351	0.237532
cardiologist	Text	0.405714	0.393571
chiefexecutiveofficer	Control	0.508039	0.468824
chiefexecutiveofficer	Image	0.576	0.567077
chiefexecutiveofficer	Text	0.461846	0.461846
chiropractor	Control	0.454423	0.437115
chiropractor	Image	0.5	0.416207
chiropractor	Text	0.396207	0.29069
clarinetist	Control	0.329556	-0.300667
clarinetist	Image	0.241875	-0.0603125
clarinetist	Text	0.283158	0.0466667
climatologist	Control	0.206939	0.136327
climatologist	Image	0.243433	0.141343
climatologist	Text	0.227797	0.141356
computerexpert	Control	0.416735	0.416735
computerexpert	Image	0.579818	0.579818
computerexpert	Text	0.409074	0.403889
cosmeticsurgeon	Control	0.391154	0.317692
cosmeticsurgeon	Image	0.434355	0.338226
cosmeticsurgeon	Text	0.326809	0.237447
dietician	Control	0.458182	-0.385455
dietician	Image	0.51127	-0.501111
dietician	Text	0.325714	-0.276786
dressmaker	Control	0.567857	-0.516071
dressmaker	Image	0.687031	-0.680781
dressmaker	Text	0.569077	-0.569077
editorinchief	Control	0.306364	0.243636
editorinchief	Image	0.317586	-0.0227586
editorinchief	Text	0.296857	0.0565714
educator	Control	0.310435	-0.28913
educator	Image	0.361053	-0.26
educator	Text	0.294528	-0.28283
englishprofessor	Control	0.258261	0.0795652
englishprofessor	Image	0.357536	0.232029
englishprofessor	Text	0.233684	0.109123
englishteacher	Control	0.318679	-0.272264
englishteacher	Image	0.382029	-0.349855
englishteacher	Text	0.385323	-0.335323
fashiondesigner	Control	0.476667	-0.415333
fashiondesigner	Image	0.469016	-0.434918
fashiondesigner	Text	0.375	-0.265
fashionmodel	Control	0.582745	-0.57098
fashionmodel	Image	0.679355	-0.679355
fashionmodel	Text	0.54322	-0.488305
financialanalyst	Control	0.4076	0.3604
financialanalyst	Image	0.323731	0.221642
financialanalyst	Text	0.392586	0.308448
geneticist	Control	0.21551	-0.024898
geneticist	Image	0.25971	0.0530435
geneticist	Text	0.335254	0.272881
graphicdesigner	Control	0.265581	-0.132558
graphicdesigner	Image	0.255797	-0.136667
graphicdesigner	Text	0.172059	0.0367647
harpist	Control	0.499773	-0.494773
harpist	Image	0.648889	-0.648889
harpist	Text	0.519434	-0.514528
hygienist	Control	0.506481	-0.405741
hygienist	Image	0.567973	-0.567973
hygienist	Text	0.503659	-0.389024
immunologist	Control	0.204375	0.066875
immunologist	Image	0.250429	0.0115714
immunologist	Text	0.258182	0.0854545
intellectual	Control	0.168462	0.0496154
intellectual	Image	0.183492	0.129841
intellectual	Text	0.19386	0.137018
intelligenceagent	Control	0.333333	0.296078
intelligenceagent	Image	0.351667	0.260185
intelligenceagent	Text	0.443898	0.432712
intelligenceanalyst	Control	0.212766	0.172766
intelligenceanalyst	Image	0.316094	0.231719
intelligenceanalyst	Text	0.370588	0.348235
interiordecorator	Control	0.465094	-0.451887
interiordecorator	Image	0.508667	-0.440667
interiordecorator	Text	0.464032	-0.445645
literaryagent	Control	0.2522	-0.1654
literaryagent	Image	0.277846	-0.200308
literaryagent	Text	0.292	-0.194462
logician	Control	0.262564	0.211282
logician	Image	0.266032	0.171429
logician	Text	0.400741	0.335185
marineengineer	Control	0.322653	0.263469
marineengineer	Image	0.55	0.546338
marineengineer	Text	0.481053	0.46807
mathematician	Control	0.353958	0.272708
mathematician	Image	0.433125	0.410625
mathematician	Text	0.423833	0.404833
mediaconsultant	Control	0.217857	-0.0264286
mediaconsultant	Image	0.292097	-0.180806
mediaconsultant	Text	0.221852	-0.108889
model	Control	0.443137	-0.436078
model	Image	0.620469	-0.618594
model	Text	0.430556	-0.317963
neurobiologist	Control	0.219831	0.101525
neurobiologist	Image	0.241486	0.0798649
neurobiologist	Text	0.320408	0.244898
numbertheorist	Control	0.306591	0.234318
numbertheorist	Image	0.476667	0.468889
numbertheorist	Text	0.430492	0.42459
nursepractitioner	Control	0.546852	-0.530556
nursepractitioner	Image	0.681455	-0.680727
nursepractitioner	Text	0.569649	-0.569649
painter	Control	0.25093	0.0993023
painter	Image	0.269804	0.185882
painter	Text	0.237458	0.161864
pianoplayer	Control	0.191458	0.0760417
pianoplayer	Image	0.181268	0.0776056
pianoplayer	Text	0.244	0.062
poet	Control	0.188667	0.0184444
poet	Image	0.24087	0.122899
poet	Text	0.145593	-0.00186441
professionaldancer	Control	0.434583	-0.425
professionaldancer	Image	0.561406	-0.561406
professionaldancer	Text	0.397143	-0.382449
professor	Control	0.282391	0.245435
professor	Image	0.372778	0.294259
professor	Text	0.235254	0.215254
programmer	Control	0.478627	0.466471
programmer	Image	0.422899	0.378551
programmer	Text	0.465424	0.446441
schoolteacher	Control	0.399474	-0.391053
schoolteacher	Image	0.520938	-0.5175
schoolteacher	Text	0.408214	-0.390714
screenactor	Control	0.20283	0.104717
screenactor	Image	0.197612	0.156716
screenactor	Text	0.113684	0.0912281
singer	Control	0.223061	-0.202653
singer	Image	0.256167	-0.253167
singer	Text	0.154583	-0.0941667
socialworker	Control	0.453125	-0.443958
socialworker	Image	0.556667	-0.556667
socialworker	Text	0.331846	-0.302923
systemsanalyst	Control	0.433469	0.393469
systemsanalyst	Image	0.503521	0.503521
systemsanalyst	Text	0.427	0.4198
trainednurse	Control	0.52377	-0.52377
trainednurse	Image	0.618596	-0.611579
trainednurse	Text	0.504107	-0.476964

## Sheet: fig3C
condition	category	gender.rate	str_stereo	stim.parity	btwn.upload.parity	btwn.upload.str	stim.str
Image	aeronauticalengineer	0.540597	0.546567	0.821429	0.821429	0.821429	0.821429
Image	appliedscientist	0.233091	0.255636	0.391304	0.391304	0.391304	0.391304
Image	artstudent	-0.294906	0.313774	-0.652174	-0.652174	0.652174	0.652174
Image	artteacher	-0.520847	0.543898	-0.843137	-0.843137	0.843137	0.843137
Image	astronaut	0.415	0.430758	0.395833	0.395833	0.395833	0.395833
Image	astrophysicist	0.2486	0.303	0.230769	0.230769	0.230769	0.230769
Image	automotiveengineer	0.693607	0.693607	0.84	0.84	0.84	0.84
Image	bookkeeper	-0.220395	0.328816	-0.626866	-0.626866	0.626866	0.626866
Image	cardiologist	0.237532	0.379351	0.125	0.125	0.125	0.125
Image	chiefexecutiveofficer	0.567077	0.576	0.464286	0.464286	0.464286	0.464286
Image	chiropractor	0.416207	0.5	0.425532	0.425532	0.425532	0.425532
Image	clarinetist	-0.0603125	0.241875	-0.0566038	-0.0566038	0.0566038	0.0566038
Image	climatologist	0.141343	0.243433	-0.0689655	-0.0689655	0.0689655	0.0689655
Image	computerexpert	0.579818	0.579818	0.956522	0.956522	0.956522	0.956522
Image	cosmeticsurgeon	0.338226	0.434355	0.345455	0.345455	0.345455	0.345455
Image	dietician	-0.501111	0.51127	-0.818182	-0.818182	0.818182	0.818182
Image	dressmaker	-0.680781	0.687031	-0.962264	-0.962264	0.962264	0.962264
Image	editorinchief	-0.0227586	0.317586	-0.391304	-0.391304	0.391304	0.391304
Image	educator	-0.26	0.361053	-0.333333	-0.333333	0.333333	0.333333
Image	englishprofessor	0.232029	0.357536	0.566667	0.566667	0.566667	0.566667
Image	englishteacher	-0.349855	0.382029	-0.785714	-0.785714	0.785714	0.785714
Image	fashiondesigner	-0.434918	0.469016	-0.615385	-0.615385	0.615385	0.615385
Image	fashionmodel	-0.679355	0.679355	-1	-1	1	1
Image	financialanalyst	0.221642	0.323731	0.122807	0.122807	0.122807	0.122807
Image	geneticist	0.0530435	0.25971	-0.25	-0.25	0.25	0.25
Image	graphicdesigner	-0.136667	0.255797	-0.525424	-0.525424	0.525424	0.525424
Image	harpist	-0.648889	0.648889	-0.888889	-0.888889	0.888889	0.888889
Image	hygienist	-0.567973	0.567973	-0.866667	-0.866667	0.866667	0.866667
Image	immunologist	0.0115714	0.250429	-0.610169	-0.610169	0.610169	0.610169
Image	intellectual	0.129841	0.183492	0.170213	0.170213	0.170213	0.170213
Image	intelligenceagent	0.260185	0.351667	-0.148936	-0.148936	0.148936	0.148936
Image	intelligenceanalyst	0.231719	0.316094	0.0357143	0.0357143	0.0357143	0.0357143
Image	interiordecorator	-0.440667	0.508667	-0.870968	-0.870968	0.870968	0.870968
Image	literaryagent	-0.200308	0.277846	-0.722222	-0.722222	0.722222	0.722222
Image	logician	0.171429	0.266032	-0.02	-0.02	0.02	0.02
Image	marineengineer	0.546338	0.55	0.448276	0.448276	0.448276	0.448276
Image	mathematician	0.410625	0.433125	0.518519	0.518519	0.518519	0.518519
Image	mediaconsultant	-0.180806	0.292097	-0.625	-0.625	0.625	0.625
Image	model	-0.618594	0.620469	-0.932203	-0.932203	0.932203	0.932203
Image	neurobiologist	0.0798649	0.241486	0.09375	0.09375	0.09375	0.09375
Image	numbertheorist	0.468889	0.476667	0.809524	0.809524	0.809524	0.809524
Image	nursepractitioner	-0.680727	0.681455	-0.888889	-0.888889	0.888889	0.888889
Image	painter	0.185882	0.269804	0.347826	0.347826	0.347826	0.347826
Image	pianoplayer	0.0776056	0.181268	0.459016	0.459016	0.459016	0.459016
Image	poet	0.122899	0.24087	0.222222	0.222222	0.222222	0.222222
Image	professionaldancer	-0.561406	0.561406	-0.854545	-0.854545	0.854545	0.854545
Image	professor	0.294259	0.372778	0.565217	0.565217	0.565217	0.565217
Image	programmer	0.378551	0.422899	0.333333	0.333333	0.333333	0.333333
Image	schoolteacher	-0.5175	0.520938	-0.75	-0.75	0.75	0.75
Image	screenactor	0.156716	0.197612	0.311475	0.311475	0.311475	0.311475
Image	singer	-0.253167	0.256167	-0.754717	-0.754717	0.754717	0.754717
Image	socialworker	-0.556667	0.556667	-0.904762	-0.904762	0.904762	0.904762
Image	systemsanalyst	0.503521	0.503521	0.907692	0.907692	0.907692	0.907692
Image	trainednurse	-0.611579	0.618596	-0.804348	-0.804348	0.804348	0.804348
Text	aeronauticalengineer	0.339375	0.364375	-0.274194	-0.274194	0.274194	0.274194
Text	appliedscientist	0.182264	0.251698	-0.0188679	-0.0188679	0.0188679	0.0188679
Text	artstudent	-0.111346	0.145962	-0.0192308	-0.0192308	0.0192308	0.0192308
Text	artteacher	-0.396429	0.396429	-0.2	-0.2	0.2	0.2
Text	astronaut	0.392545	0.393273	0.0545455	0.0545455	0.0545455	0.0545455
Text	astrophysicist	0.346613	0.376613	-0.131148	-0.131148	0.131148	0.131148
Text	automotiveengineer	0.554528	0.560189	-0.192308	-0.192308	0.192308	0.192308
Text	bookkeeper	-0.164308	0.311077	0	0	0	0
Text	cardiologist	0.393571	0.405714	0.285714	0.285714	0.285714	0.285714
Text	chiefexecutiveofficer	0.461846	0.461846	0.140625	0.140625	0.140625	0.140625
Text	chiropractor	0.29069	0.396207	-0.0178571	-0.0178571	0.0178571	0.0178571
Text	clarinetist	0.0466667	0.283158	0.339286	0.339286	0.339286	0.339286
Text	climatologist	0.141356	0.227797	-0.280702	-0.280702	0.280702	0.280702
Text	computerexpert	0.403889	0.409074	-0.0188679	-0.0188679	0.0188679	0.0188679
Text	cosmeticsurgeon	0.237447	0.326809	0.0434783	0.0434783	0.0434783	0.0434783
Text	dietician	-0.276786	0.325714	-0.127273	-0.127273	0.127273	0.127273
Text	dressmaker	-0.569077	0.569077	-0.234375	-0.234375	0.234375	0.234375
Text	editorinchief	0.0565714	0.296857	-0.147059	-0.147059	0.147059	0.147059
Text	educator	-0.28283	0.294528	-0.169811	-0.169811	0.169811	0.169811
Text	englishprofessor	0.109123	0.233684	0.157895	0.157895	0.157895	0.157895
Text	englishteacher	-0.335323	0.385323	-0.229508	-0.229508	0.229508	0.229508
Text	fashiondesigner	-0.265	0.375	0.06	0.06	0.06	0.06
Text	fashionmodel	-0.488305	0.54322	-0.258621	-0.258621	0.258621	0.258621
Text	financialanalyst	0.308448	0.392586	0.12069	0.12069	0.12069	0.12069
Text	geneticist	0.272881	0.335254	0.0172414	0.0172414	0.0172414	0.0172414
Text	graphicdesigner	0.0367647	0.172059	0.0454545	0.0454545	0.0454545	0.0454545
Text	harpist	-0.514528	0.519434	-0.461538	-0.461538	0.461538	0.461538
Text	hygienist	-0.389024	0.503659	-0.125	-0.125	0.125	0.125
Text	immunologist	0.0854545	0.258182	0.0153846	0.0153846	0.0153846	0.0153846
Text	intellectual	0.137018	0.19386	0	0	0	0
Text	intelligenceagent	0.432712	0.443898	0.192982	0.192982	0.192982	0.192982
Text	intelligenceanalyst	0.348235	0.370588	0	0	0	0
Text	interiordecorator	-0.445645	0.464032	-0.0163934	-0.0163934	0.0163934	0.0163934
Text	literaryagent	-0.194462	0.292	-0.203125	-0.203125	0.203125	0.203125
Text	logician	0.335185	0.400741	0.240741	0.240741	0.240741	0.240741
Text	marineengineer	0.46807	0.481053	0.0350877	0.0350877	0.0350877	0.0350877
Text	mathematician	0.404833	0.423833	0.25	0.25	0.25	0.25
Text	mediaconsultant	-0.108889	0.221852	0.0740741	0.0740741	0.0740741	0.0740741
Text	model	-0.317963	0.430556	-0.0188679	-0.0188679	0.0188679	0.0188679
Text	neurobiologist	0.244898	0.320408	-0.0204082	-0.0204082	0.0204082	0.0204082
Text	numbertheorist	0.42459	0.430492	0.360656	0.360656	0.360656	0.360656
Text	nursepractitioner	-0.569649	0.569649	-0.178571	-0.178571	0.178571	0.178571
Text	painter	0.161864	0.237458	0.186441	0.186441	0.186441	0.186441
Text	pianoplayer	0.062	0.244	0.22449	0.22449	0.22449	0.22449
Text	poet	-0.00186441	0.145593	-0.0862069	-0.0862069	0.0862069	0.0862069
Text	professionaldancer	-0.382449	0.397143	-0.0625	-0.0625	0.0625	0.0625
Text	professor	0.215254	0.235254	0.0677966	0.0677966	0.0677966	0.0677966
Text	programmer	0.446441	0.465424	0.0526316	0.0526316	0.0526316	0.0526316
Text	schoolteacher	-0.390714	0.408214	-0.2	-0.2	0.2	0.2
Text	screenactor	0.0912281	0.113684	0.267857	0.267857	0.267857	0.267857
Text	singer	-0.0941667	0.154583	0.0625	0.0625	0.0625	0.0625
Text	socialworker	-0.302923	0.331846	-0.0769231	-0.0769231	0.0769231	0.0769231
Text	systemsanalyst	0.4198	0.427	0	0	0	0
Text	trainednurse	-0.476964	0.504107	0	0	0	0

## Sheet: fig3D
condition	category	gender.rate	str_stereo	stim.parity	btwn.upload.parity	btwn.upload.str	stim.str
Image	aeronauticalengineer	0.540597	0.546567	0.821429	0.821429	0.821429	0.821429
Image	appliedscientist	0.233091	0.255636	0.391304	0.391304	0.391304	0.391304
Image	artstudent	-0.294906	0.313774	-0.652174	-0.652174	0.652174	0.652174
Image	artteacher	-0.520847	0.543898	-0.843137	-0.843137	0.843137	0.843137
Image	astronaut	0.415	0.430758	0.395833	0.395833	0.395833	0.395833
Image	astrophysicist	0.2486	0.303	0.230769	0.230769	0.230769	0.230769
Image	automotiveengineer	0.693607	0.693607	0.84	0.84	0.84	0.84
Image	bookkeeper	-0.220395	0.328816	-0.626866	-0.626866	0.626866	0.626866
Image	cardiologist	0.237532	0.379351	0.125	0.125	0.125	0.125
Image	chiefexecutiveofficer	0.567077	0.576	0.464286	0.464286	0.464286	0.464286
Image	chiropractor	0.416207	0.5	0.425532	0.425532	0.425532	0.425532
Image	clarinetist	-0.0603125	0.241875	-0.0566038	-0.0566038	0.0566038	0.0566038
Image	climatologist	0.141343	0.243433	-0.0689655	-0.0689655	0.0689655	0.0689655
Image	computerexpert	0.579818	0.579818	0.956522	0.956522	0.956522	0.956522
Image	cosmeticsurgeon	0.338226	0.434355	0.345455	0.345455	0.345455	0.345455
Image	dietician	-0.501111	0.51127	-0.818182	-0.818182	0.818182	0.818182
Image	dressmaker	-0.680781	0.687031	-0.962264	-0.962264	0.962264	0.962264
Image	editorinchief	-0.0227586	0.317586	-0.391304	-0.391304	0.391304	0.391304
Image	educator	-0.26	0.361053	-0.333333	-0.333333	0.333333	0.333333
Image	englishprofessor	0.232029	0.357536	0.566667	0.566667	0.566667	0.566667
Image	englishteacher	-0.349855	0.382029	-0.785714	-0.785714	0.785714	0.785714
Image	fashiondesigner	-0.434918	0.469016	-0.615385	-0.615385	0.615385	0.615385
Image	fashionmodel	-0.679355	0.679355	-1	-1	1	1
Image	financialanalyst	0.221642	0.323731	0.122807	0.122807	0.122807	0.122807
Image	geneticist	0.0530435	0.25971	-0.25	-0.25	0.25	0.25
Image	graphicdesigner	-0.136667	0.255797	-0.525424	-0.525424	0.525424	0.525424
Image	harpist	-0.648889	0.648889	-0.888889	-0.888889	0.888889	0.888889
Image	hygienist	-0.567973	0.567973	-0.866667	-0.866667	0.866667	0.866667
Image	immunologist	0.0115714	0.250429	-0.610169	-0.610169	0.610169	0.610169
Image	intellectual	0.129841	0.183492	0.170213	0.170213	0.170213	0.170213
Image	intelligenceagent	0.260185	0.351667	-0.148936	-0.148936	0.148936	0.148936
Image	intelligenceanalyst	0.231719	0.316094	0.0357143	0.0357143	0.0357143	0.0357143
Image	interiordecorator	-0.440667	0.508667	-0.870968	-0.870968	0.870968	0.870968
Image	literaryagent	-0.200308	0.277846	-0.722222	-0.722222	0.722222	0.722222
Image	logician	0.171429	0.266032	-0.02	-0.02	0.02	0.02
Image	marineengineer	0.546338	0.55	0.448276	0.448276	0.448276	0.448276
Image	mathematician	0.410625	0.433125	0.518519	0.518519	0.518519	0.518519
Image	mediaconsultant	-0.180806	0.292097	-0.625	-0.625	0.625	0.625
Image	model	-0.618594	0.620469	-0.932203	-0.932203	0.932203	0.932203
Image	neurobiologist	0.0798649	0.241486	0.09375	0.09375	0.09375	0.09375
Image	numbertheorist	0.468889	0.476667	0.809524	0.809524	0.809524	0.809524
Image	nursepractitioner	-0.680727	0.681455	-0.888889	-0.888889	0.888889	0.888889
Image	painter	0.185882	0.269804	0.347826	0.347826	0.347826	0.347826
Image	pianoplayer	0.0776056	0.181268	0.459016	0.459016	0.459016	0.459016
Image	poet	0.122899	0.24087	0.222222	0.222222	0.222222	0.222222
Image	professionaldancer	-0.561406	0.561406	-0.854545	-0.854545	0.854545	0.854545
Image	professor	0.294259	0.372778	0.565217	0.565217	0.565217	0.565217
Image	programmer	0.378551	0.422899	0.333333	0.333333	0.333333	0.333333
Image	schoolteacher	-0.5175	0.520938	-0.75	-0.75	0.75	0.75
Image	screenactor	0.156716	0.197612	0.311475	0.311475	0.311475	0.311475
Image	singer	-0.253167	0.256167	-0.754717	-0.754717	0.754717	0.754717
Image	socialworker	-0.556667	0.556667	-0.904762	-0.904762	0.904762	0.904762
Image	systemsanalyst	0.503521	0.503521	0.907692	0.907692	0.907692	0.907692
Image	trainednurse	-0.611579	0.618596	-0.804348	-0.804348	0.804348	0.804348
Text	aeronauticalengineer	0.339375	0.364375	-0.274194	-0.274194	0.274194	0.274194
Text	appliedscientist	0.182264	0.251698	-0.0188679	-0.0188679	0.0188679	0.0188679
Text	artstudent	-0.111346	0.145962	-0.0192308	-0.0192308	0.0192308	0.0192308
Text	artteacher	-0.396429	0.396429	-0.2	-0.2	0.2	0.2
Text	astronaut	0.392545	0.393273	0.0545455	0.0545455	0.0545455	0.0545455
Text	astrophysicist	0.346613	0.376613	-0.131148	-0.131148	0.131148	0.131148
Text	automotiveengineer	0.554528	0.560189	-0.192308	-0.192308	0.192308	0.192308
Text	bookkeeper	-0.164308	0.311077	0	0	0	0
Text	cardiologist	0.393571	0.405714	0.285714	0.285714	0.285714	0.285714
Text	chiefexecutiveofficer	0.461846	0.461846	0.140625	0.140625	0.140625	0.140625
Text	chiropractor	0.29069	0.396207	-0.0178571	-0.0178571	0.0178571	0.0178571
Text	clarinetist	0.0466667	0.283158	0.339286	0.339286	0.339286	0.339286
Text	climatologist	0.141356	0.227797	-0.280702	-0.280702	0.280702	0.280702
Text	computerexpert	0.403889	0.409074	-0.0188679	-0.0188679	0.0188679	0.0188679
Text	cosmeticsurgeon	0.237447	0.326809	0.0434783	0.0434783	0.0434783	0.0434783
Text	dietician	-0.276786	0.325714	-0.127273	-0.127273	0.127273	0.127273
Text	dressmaker	-0.569077	0.569077	-0.234375	-0.234375	0.234375	0.234375
Text	editorinchief	0.0565714	0.296857	-0.147059	-0.147059	0.147059	0.147059
Text	educator	-0.28283	0.294528	-0.169811	-0.169811	0.169811	0.169811
Text	englishprofessor	0.109123	0.233684	0.157895	0.157895	0.157895	0.157895
Text	englishteacher	-0.335323	0.385323	-0.229508	-0.229508	0.229508	0.229508
Text	fashiondesigner	-0.265	0.375	0.06	0.06	0.06	0.06
Text	fashionmodel	-0.488305	0.54322	-0.258621	-0.258621	0.258621	0.258621
Text	financialanalyst	0.308448	0.392586	0.12069	0.12069	0.12069	0.12069
Text	geneticist	0.272881	0.335254	0.0172414	0.0172414	0.0172414	0.0172414
Text	graphicdesigner	0.0367647	0.172059	0.0454545	0.0454545	0.0454545	0.0454545
Text	harpist	-0.514528	0.519434	-0.461538	-0.461538	0.461538	0.461538
Text	hygienist	-0.389024	0.503659	-0.125	-0.125	0.125	0.125
Text	immunologist	0.0854545	0.258182	0.0153846	0.0153846	0.0153846	0.0153846
Text	intellectual	0.137018	0.19386	0	0	0	0
Text	intelligenceagent	0.432712	0.443898	0.192982	0.192982	0.192982	0.192982
Text	intelligenceanalyst	0.348235	0.370588	0	0	0	0
Text	interiordecorator	-0.445645	0.464032	-0.0163934	-0.0163934	0.0163934	0.0163934
Text	literaryagent	-0.194462	0.292	-0.203125	-0.203125	0.203125	0.203125
Text	logician	0.335185	0.400741	0.240741	0.240741	0.240741	0.240741
Text	marineengineer	0.46807	0.481053	0.0350877	0.0350877	0.0350877	0.0350877
Text	mathematician	0.404833	0.423833	0.25	0.25	0.25	0.25
Text	mediaconsultant	-0.108889	0.221852	0.0740741	0.0740741	0.0740741	0.0740741
Text	model	-0.317963	0.430556	-0.0188679	-0.0188679	0.0188679	0.0188679
Text	neurobiologist	0.244898	0.320408	-0.0204082	-0.0204082	0.0204082	0.0204082
Text	numbertheorist	0.42459	0.430492	0.360656	0.360656	0.360656	0.360656
Text	nursepractitioner	-0.569649	0.569649	-0.178571	-0.178571	0.178571	0.178571
Text	painter	0.161864	0.237458	0.186441	0.186441	0.186441	0.186441
Text	pianoplayer	0.062	0.244	0.22449	0.22449	0.22449	0.22449
Text	poet	-0.00186441	0.145593	-0.0862069	-0.0862069	0.0862069	0.0862069
Text	professionaldancer	-0.382449	0.397143	-0.0625	-0.0625	0.0625	0.0625
Text	professor	0.215254	0.235254	0.0677966	0.0677966	0.0677966	0.0677966
Text	programmer	0.446441	0.465424	0.0526316	0.0526316	0.0526316	0.0526316
Text	schoolteacher	-0.390714	0.408214	-0.2	-0.2	0.2	0.2
Text	screenactor	0.0912281	0.113684	0.267857	0.267857	0.267857	0.267857
Text	singer	-0.0941667	0.154583	0.0625	0.0625	0.0625	0.0625
Text	socialworker	-0.302923	0.331846	-0.0769231	-0.0769231	0.0769231	0.0769231
Text	systemsanalyst	0.4198	0.427	0	0	0	0
Text	trainednurse	-0.476964	0.504107	0	0	0	0

## Sheet: fig3E
ProlificID	condition	str_stereo	dscore	str.dscore
3	Control	0.206818	1.02958	1.02958
4	Image	0.370455	0.11564	0.11564
5	Text	0.248636	-0.111969	0.111969
6	Text	0.635909	0.0694995	0.0694995
7	Control	0.197273	-0.308925	0.308925
8	Text	0.128636	0.236089	0.236089
9	Control	0.561364	0.543606	0.543606
10	Image	0.3655	0.205538	0.205538
12	Control	0.392273	0.815406	0.815406
13	Image	0.355	-1.14897	1.14897
15	Image	0.276364	0.152227	0.152227
16	Control	0.465909	0.778176	0.778176
20	Image	0.512273	0.490837	0.490837
21	Text	0.447727	0.340467	0.340467
22	Control	0.475909	0.106257	0.106257
23	Text	0.461364	0.651641	0.651641
24	Control	0.523182	0.645371	0.645371
25	Image	0.414211	0.797551	0.797551
26	Control	0.508182	0.67851	0.67851
27	Text	0.453182	-0.0162294	0.0162294
28	Control	0.347727	0.724012	0.724012
29	Control	0.276818	0.18361	0.18361
30	Image	0.325238	0.45907	0.45907
31	Text	0.448182	0.920957	0.920957
32	Text	0.642727	0.420967	0.420967
33	Control	0.1	0.533819	0.533819
37	Text	0.561364	0.83522	0.83522
38	Text	0.501818	0.745209	0.745209
40	Control	0.507727	-0.400819	0.400819
42	Text	0.497273	0.786758	0.786758
43	Image	0.47	-0.0937622	0.0937622
44	Text	0.0309091	-0.0156196	0.0156196
45	Text	0.529091	0.631832	0.631832
46	Control	0.432727	-0.164868	0.164868
47	Text	0.386818	0.225367	0.225367
48	Control	0.07	-0.273586	0.273586
49	Control	0.436818	0.241256	0.241256
51	Text	0.403182	0.560451	0.560451
53	Text	0.705909	0.179544	0.179544
54	Control	0.357727	-0.276911	0.276911
55	Text	0.226364	0.30631	0.30631
56	Control	0.149545	0.695199	0.695199
57	Image	0.367	0.378122	0.378122
58	Control	0.645455	0.583079	0.583079
59	Text	0.685455	1.31426	1.31426
60	Control	0	0.759343	0.759343
61	Control	0.575909	0.0858247	0.0858247
62	Text	0.468636	-0.941521	0.941521
64	Image	0.228636	0.660433	0.660433
65	Control	0.655455	0.825424	0.825424
66	Image	0.467273	-0.102841	0.102841
70	Text	0.716818	0.393167	0.393167
71	Image	0.318	0.425755	0.425755
72	Image	0.254	0.756309	0.756309
73	Text	0.075	-0.120585	0.120585
74	Image	0.5025	0.791111	0.791111
75	Image	0.784545	0.878748	0.878748
76	Control	0.36	0.123208	0.123208
81	Image	0.0186364	0.172103	0.172103
82	Text	0.497273	0.461557	0.461557
83	Control	0.0286364	0.350849	0.350849
84	Image	0.252727	0.315492	0.315492
85	Image	0.236364	0.629469	0.629469
87	Text	0.555909	0.137231	0.137231
88	Control	0.440909	0.401271	0.401271
89	Text	0	0.23994	0.23994
90	Control	0.319091	0.67909	0.67909
91	Control	0.278636	0.331013	0.331013
93	Image	0.462273	0.219518	0.219518
94	Text	0.471818	0.708312	0.708312
95	Control	0.143182	0.149421	0.149421
96	Image	0.63	0.359112	0.359112
97	Text	0.0990909	0.588531	0.588531
98	Text	0.0545455	0.559753	0.559753
99	Control	0.387273	0.167899	0.167899
101	Control	0.015	0.475197	0.475197
105	Image	0.444737	0.311353	0.311353
106	Text	0.518636	0.355635	0.355635
107	Control	0.0818182	0.150069	0.150069
108	Image	0.519545	0.738869	0.738869
109	Control	0.346818	0.826572	0.826572
111	Image	0.278182	0.11488	0.11488
112	Control	0.55	-0.23315	0.23315
115	Image	0.434091	0.697243	0.697243
116	Control	0.525455	0.387706	0.387706
117	Control	0.222273	0.945875	0.945875
118	Image	0.561905	0.690255	0.690255
119	Text	0.432273	0.484679	0.484679
120	Control	0.473182	0.337432	0.337432
121	Control	0.301364	0.492315	0.492315
123	Control	0.359545	0.271077	0.271077
124	Control	0.163182	0.229036	0.229036
126	Image	0.589091	0.839112	0.839112
127	Text	0.335455	0.108608	0.108608
128	Image	0.392381	0.831526	0.831526
129	Text	0.316364	0.306074	0.306074
130	Image	0.514762	0.900093	0.900093
131	Control	0.478636	0.390528	0.390528
132	Image	0.818182	0.897893	0.897893
133	Image	0.395455	0.756072	0.756072
134	Image	0.7465	0.131455	0.131455
135	Text	0.510909	0.108513	0.108513
138	Text	0.416818	0.226694	0.226694
140	Image	0.247727	0.532392	0.532392
141	Image	0.347143	0.420794	0.420794
142	Image	0.453333	0.211446	0.211446
143	Control	0.443636	0.818114	0.818114
144	Image	0.334091	0.101017	0.101017
145	Image	0.29	0.448255	0.448255
147	Control	0.367727	0.641923	0.641923
148	Text	0.520455	0.935129	0.935129
150	Image	0.170455	0.607355	0.607355
151	Text	0.597273	1.03609	1.03609
156	Text	0.600455	0.454639	0.454639
159	Text	0.511818	0.632326	0.632326
160	Image	0.608095	0.48257	0.48257
162	Control	0.313636	0.436161	0.436161
163	Text	0.427273	0.735018	0.735018
164	Image	0.6785	0.291488	0.291488
165	Image	0.801429	0.859543	0.859543
166	Control	0.557273	0.957168	0.957168
167	Text	0.115	0.140411	0.140411
168	Image	0	-0.209505	0.209505
170	Text	0.260909	0.365856	0.365856
171	Text	0.191818	0.238258	0.238258
172	Image	0.320476	0.274061	0.274061
173	Text	0.275455	0.201611	0.201611
174	Control	0.0522727	0.623139	0.623139
177	Control	0.421364	0.98496	0.98496
178	Text	0.408182	0.437373	0.437373
179	Image	0.422632	0.199263	0.199263
180	Image	0.437	0.109691	0.109691
181	Text	0.323636	0.281168	0.281168
183	Control	0.176364	0.687381	0.687381
184	Text	0.403182	0.96018	0.96018
185	Text	0.661364	0.185725	0.185725
186	Text	0.0718182	0.304722	0.304722
188	Text	0.380455	0.502674	0.502674
190	Image	0.517727	-0.626524	0.626524
192	Image	0.494545	0.829461	0.829461
193	Text	0.507273	0.808828	0.808828
194	Text	0.308636	0.380831	0.380831
196	Text	0.463636	0.607759	0.607759
198	Text	0.135909	0.174066	0.174066
199	Control	0.320455	0.601119	0.601119
200	Text	0.388636	0.701406	0.701406
203	Control	0.571818	-0.0152811	0.0152811
205	Image	0.429	0.0718403	0.0718403
206	Control	0.591818	-0.0432981	0.0432981
207	Control	0.642273	0.138121	0.138121
208	Image	0.253	0.599768	0.599768
209	Image	0.666364	0.908524	0.908524
210	Image	0.2355	0.390952	0.390952
211	Image	0.815263	0.435954	0.435954
212	Control	0.317727	0.436404	0.436404
213	Text	0.534545	0.400524	0.400524
215	Image	0.580455	0.691498	0.691498
216	Control	0.486364	0.247047	0.247047
217	Image	0.280455	1.07275	1.07275
218	Control	0.244545	0.263519	0.263519
220	Text	0.301364	0.161614	0.161614
221	Control	0.475	-0.00452955	0.00452955
222	Control	0.238636	0.882426	0.882426
224	Control	0.281818	0.705403	0.705403
225	Image	0.284762	0.493188	0.493188
226	Image	0.485909	0.455691	0.455691
228	Text	0.611818	0.368996	0.368996
229	Control	0.238182	0.570166	0.570166
230	Text	0.331818	0.365737	0.365737
235	Image	0.329545	0.993831	0.993831
236	Image	0.3985	0.753584	0.753584
237	Image	0.332381	0.126352	0.126352
238	Image	0.377	0.057692	0.057692
239	Control	0.383636	0.325168	0.325168
240	Text	0.0895455	0.138283	0.138283
241	Control	0.362273	0.839946	0.839946
243	Image	0.119524	-0.0374095	0.0374095
244	Text	0.492727	0.841503	0.841503
248	Text	0.284545	0.480338	0.480338
249	Image	0.406	0.517655	0.517655
250	Text	0.648636	0.512831	0.512831
252	Control	0.105	0.392722	0.392722
255	Control	0.414091	0.404823	0.404823
256	Control	0.525	-0.0492601	0.0492601
257	Control	0.423636	0.840566	0.840566
259	Text	0.382273	0.949299	0.949299
260	Control	0.506818	0.540154	0.540154
261	Image	0.868636	0.502889	0.502889
262	Image	0.25	-0.144162	0.144162
266	Image	0.6255	0.568457	0.568457
270	Image	0.468636	0.957319	0.957319
272	Image	0.237619	0.406626	0.406626
274	Control	0.626364	0.688197	0.688197
276	Image	0.889474	1.20047	1.20047
279	Control	0.303636	-0.0932014	0.0932014
281	Image	0.42	0.714715	0.714715
282	Image	0.668182	0.678835	0.678835
284	Image	0.884	0.251624	0.251624
285	Control	0.519545	0.196894	0.196894
286	Image	0.401905	0.581962	0.581962
288	Control	0	0.384672	0.384672
289	Text	0.213182	0.389757	0.389757
290	Text	0.496818	-0.180115	0.180115
292	Image	0.226667	0.772777	0.772777
293	Image	0.188182	0.541937	0.541937
294	Image	0.588636	0.614672	0.614672
295	Image	0.525	0.975366	0.975366
298	Text	0	0.180119	0.180119
299	Image	0.346818	0.511798	0.511798
301	Image	0.230455	0.150052	0.150052
302	Text	0.220909	0.955014	0.955014
303	Image	0	-0.316759	0.316759
304	Text	0.184545	0.481088	0.481088
305	Text	0.721818	0.169445	0.169445
308	Image	0.515	0.70002	0.70002
309	Text	0	0.708852	0.708852
310	Text	0.1	0.102247	0.102247
311	Control	0.434091	0.704733	0.704733
312	Image	0.521905	0.237064	0.237064
313	Text	0.337273	0.508503	0.508503
314	Text	0.396818	0.296683	0.296683
315	Image	0.59	0.56485	0.56485
316	Text	0.296818	0.577516	0.577516
317	Control	0.393182	-0.0148271	0.0148271
318	Text	0.525455	0.156073	0.156073
319	Image	0.2925	0.36946	0.36946
320	Text	0.343182	0.400438	0.400438
321	Control	0.447727	0.805637	0.805637
322	Image	0.200909	0.998594	0.998594
325	Image	0.126818	0.0563625	0.0563625
326	Image	0.355789	0.41558	0.41558
327	Text	0.270909	0.915177	0.915177
328	Text	0.365909	0.542736	0.542736
330	Image	0.296364	0.151809	0.151809
331	Text	0.0113636	-0.00719069	0.00719069
332	Control	0.643182	0.401549	0.401549
333	Text	0.276364	-0.0443692	0.0443692
334	Image	0.578636	0.851876	0.851876
335	Control	0.322273	1.38489	1.38489
336	Text	0.378182	0.562454	0.562454
339	Image	0.231	0.186508	0.186508
340	Text	0.102273	0.563694	0.563694
341	Control	0.269545	0.116704	0.116704
343	Text	0.394545	0.974712	0.974712
344	Image	0.2	0.230173	0.230173
346	Image	0.405909	0.216505	0.216505
347	Image	0.69	0.624951	0.624951
349	Image	0.400909	0.775333	0.775333
350	Text	0.251364	0.529546	0.529546
351	Text	0.384091	0.267851	0.267851
352	Text	0.344091	0.395684	0.395684
354	Text	0.447727	0.0801821	0.0801821
355	Control	0.161364	0.0854458	0.0854458
356	Image	0.336842	0.523119	0.523119
357	Image	0.380455	0.227033	0.227033
358	Text	0.365455	0.677722	0.677722
360	Control	0.474091	-0.46168	0.46168
361	Image	0.50381	0.846863	0.846863
362	Text	0.334091	0.135756	0.135756
363	Text	0.183636	0.407196	0.407196
364	Text	0.291364	0.530886	0.530886
365	Text	0.478636	1.37457	1.37457
368	Control	0.686364	0.193703	0.193703
369	Image	0.122	0.487466	0.487466
371	Text	0.460455	0.104256	0.104256
372	Control	0.454545	-0.030573	0.030573
374	Text	0.368636	0.665469	0.665469
375	Text	0.0786364	-0.0799192	0.0799192
377	Control	0.508636	0.27367	0.27367
378	Text	0.122273	0.192829	0.192829
379	Text	0.484091	-0.00150351	0.00150351
382	Image	0.66	0.246456	0.246456
384	Control	0.609545	0.189968	0.189968
385	Control	0.168636	0.00739672	0.00739672
386	Text	0.431364	0.598473	0.598473
388	Image	0.274091	-0.0231912	0.0231912
389	Control	0.595455	-0.0465135	0.0465135
390	Control	0.639091	0.0107911	0.0107911
391	Control	0.425	0.309862	0.309862
392	Image	0.238	0.151681	0.151681
393	Image	0.515	0.0633275	0.0633275
394	Control	0.307273	0.565189	0.565189
395	Image	0.568636	0.665303	0.665303
396	Image	0.518636	0.196985	0.196985
397	Image	0.54381	0.557008	0.557008
398	Text	0.484091	-0.153647	0.153647
399	Control	0.132273	0.100458	0.100458
400	Image	0.473182	-0.144745	0.144745
401	Image	0.227619	0.713214	0.713214
402	Image	0.256818	0.150081	0.150081
403	Control	0.235909	0.236625	0.236625
406	Control	0.127727	0.888828	0.888828
407	Image	0.366818	0.448103	0.448103
408	Text	0.520455	-0.510204	0.510204
409	Text	0.524545	0.364412	0.364412
410	Image	0.403636	0.56434	0.56434
411	Image	0.485455	-0.410412	0.410412
412	Text	0.165909	0.783982	0.783982
413	Image	0.359545	1.03334	1.03334
414	Image	0.2605	0.558005	0.558005
415	Image	0.436842	0.299752	0.299752
416	Image	0.430455	0.860706	0.860706
417	Text	0.367727	0.00602034	0.00602034
418	Text	0.577273	0.591664	0.591664
419	Control	0.204091	0.714662	0.714662
420	Control	0.294545	0.253188	0.253188
421	Text	0.109091	0.594637	0.594637
422	Control	0.449091	0.384236	0.384236
423	Image	0.280455	0.842753	0.842753
425	Text	0.463636	0.448659	0.448659
426	Image	0.969091	0.264625	0.264625
428	Control	0.127727	0.172094	0.172094
430	Control	0.404091	0.70625	0.70625
432	Image	0.275263	0.251946	0.251946
436	Control	0.249545	0.51015	0.51015
438	Text	0.607727	0.678392	0.678392
439	Image	0.328636	0.615156	0.615156
440	Image	0.442381	0.337209	0.337209
441	Control	0.18	0.439144	0.439144
442	Text	0.0472727	0.930299	0.930299
443	Image	0.650476	0.572663	0.572663
445	Control	0.313636	0.0706171	0.0706171
446	Text	0.211364	0.804789	0.804789
447	Control	0.0454545	-0.760633	0.760633
448	Image	0.352727	0.58718	0.58718
449	Image	0.196818	0.858362	0.858362
450	Image	0.539091	0.593029	0.593029
451	Control	0.301364	0.0878333	0.0878333
452	Image	0.612273	0.389688	0.389688
453	Image	0.338182	0.146735	0.146735
454	Control	0.277727	0.389049	0.389049
457	Text	0.575455	0.313014	0.313014
458	Control	0.375909	-0.00768738	0.00768738
460	Text	0.260455	0.267949	0.267949
461	Image	0.464	0.700223	0.700223
462	Image	0.3565	0.689157	0.689157
463	Text	0.422727	-0.00759885	0.00759885
466	Control	0.480455	0.659181	0.659181
467	Image	0.526818	0.897002	0.897002
469	Control	0.357727	0.580785	0.580785
470	Image	0.46	0.305169	0.305169
471	Control	0.522727	0.315087	0.315087
472	Text	0.315	0.145503	0.145503
473	Text	0.257273	0.381828	0.381828
474	Control	0.439545	0.112956	0.112956
475	Image	0.32	0.753346	0.753346
476	Control	0.594091	0.181047	0.181047
478	Control	0.130909	0.287907	0.287907
479	Control	0.0459091	-0.347959	0.347959
480	Image	0.437273	0.654458	0.654458
481	Text	0.274545	0.377255	0.377255
482	Text	0.393182	0.468604	0.468604
484	Control	0.359091	0.604027	0.604027
485	Text	0.660455	1.1525	1.1525
486	Control	0.36	0.0274034	0.0274034
487	Text	0.278182	0.762548	0.762548
490	Image	0.14	0.816091	0.816091
491	Text	0.356818	0.810096	0.810096
492	Control	0.772727	0.100371	0.100371
493	Image	0.736316	0.344883	0.344883
494	Control	0.250909	0.0426461	0.0426461
496	Text	0.188636	0.0477229	0.0477229
497	Image	0.662381	1.06251	1.06251
498	Image	0.334211	0.563126	0.563126
499	Image	0.584286	0.719567	0.719567
500	Control	0.226818	0.473334	0.473334
502	Text	0.273182	0.290396	0.290396
503	Control	0.394091	-0.0775261	0.0775261
505	Image	0.198636	0.122928	0.122928
506	Image	0.290455	0.416965	0.416965
507	Image	0.395238	0.29475	0.29475
509	Image	0.3095	0.571532	0.571532
510	Image	0.526818	0.0655829	0.0655829
511	Image	0.343684	0.327367	0.327367
513	Image	0.543182	0.854558	0.854558
514	Image	0.522727	0.710456	0.710456
515	Image	0.142381	0.772705	0.772705
517	Image	0.02	0.238415	0.238415
519	Text	0.218636	0.407695	0.407695
520	Image	0.311818	0.310389	0.310389
521	Text	0.304091	0.693958	0.693958
522	Control	0.191818	0.239615	0.239615
523	Text	0.248182	-0.0430709	0.0430709
524	Control	0.309091	0.784178	0.784178
525	Image	0.655909	0.780249	0.780249
526	Image	0.418	0.0314857	0.0314857
527	Control	0.320909	0.328582	0.328582
528	Image	0.543636	1.17095	1.17095
530	Image	0.2305	0.7334	0.7334
532	Control	0.195909	0.350846	0.350846
533	Control	0.309091	0.705843	0.705843
534	Text	0.375	0.358342	0.358342
535	Text	0.0831818	0.715402	0.715402
536	Image	0.439091	0.155061	0.155061
537	Control	0.350455	0.421481	0.421481
538	Control	0.614545	0.0691796	0.0691796
539	Text	0.254545	0.614956	0.614956
540	Text	0.38	1.24535	1.24535
541	Image	0.488636	0.595857	0.595857
542	Image	0.547273	0.785909	0.785909
544	Text	0.173182	0.26228	0.26228
545	Text	0.327273	-0.0477016	0.0477016
546	Text	0.495	0.0637256	0.0637256
547	Text	0	0.316061	0.316061
548	Text	0.200455	0.138223	0.138223
549	Text	0.450909	NA	NA
550	Text	0.194545	NA	NA
552	Text	0.296364	NA	NA
553	Image	0.104091	NA	NA
555	Image	0.25619	NA	NA
556	Text	0.560455	NA	NA
557	Image	0.3455	NA	NA
558	Image	0.401905	NA	NA
559	Image	0.65	NA	NA
560	Text	0.338182	NA	NA
563	Image	0.677273	NA	NA
565	Text	0.552727	NA	NA
567	Text	0.376364	NA	NA
569	Image	0.312381	NA	NA
570	Image	0.325714	NA	NA
571	Text	0.24	NA	NA
572	Image	0.209545	NA	NA
574	Image	0.05	NA	NA

## Sheet: fig3F
str_stereo_BIN	str_stereo	cilow	cihi	dscore
1	0.00602094	0.3499	0.379455	0.364678
2	0.200668	0.398956	0.428195	0.413575
3	0.477522	0.418085	0.447563	0.432824
4	0.825098	0.424892	0.455982	0.440437
